# Supplementary material for: Biochemical, photosynthetic and metabolomics insights of single and combined effects of salinity, heat, cold and drought in Arabidopsis
Source: Physiol Plant. 2025 Jan 16;177(1):e70062. doi: 10.1111/ppl.70062 (PMC11739553; doi:10.1111/ppl.70062)
Supplement: Supplementary file 2 — Supplementary Table S1. RT, MS1 and MS/MS spectra of GABA, proline, betaine, and glycine, used for the targeted identification and quantification whit Quadrupole‐Orbitrap MS. Supplementary Table S2 . Morphological parameters (Leaf projected areas, Compactness and Roundness) of plants at T0‐T4. Supplementary Table S3 . Photosynthetic parameters (NQP, qP, Fm′/Fv’ and Fv/Fm) of plants at T0‐T4. Supplementary Table S4. Putatively annotated compounds revealed with untargeted UHPLC‐ESI7QTOF‐MS analysis. Supplementary Table S5. Compounds significant in at least one treatment (p < 0.05, Benjamini correction) loaded for PlantCyc pathway analysis. Supplementary Table S6. Discriminant compounds (VIP score >1.2 and p < 0.05) resulting from supervised OPLS‐DA of D, DxH, DxC plants. Supplementary Table S7. Discriminant compounds (VIP score >1.2 and p < 0.05) resulting from supervised OPLS‐DA of S, SxH, SxC plants. Supplementary Table S8. p‐value results obtained from the different multifactorial two‐way ANOVA performed on each selected stress combinations. I) S, H and SxH; II) S, C and SxC; III) D, C and DxC; IV) D, H and DxH. [file PPL-177-e70062-s002.xlsx]

## Sheet: Supplementary  Tables Index
Supplementary Table S1. RT, MS1 and MS/MS spectra of GABA, proline, betaine, and glycine, used for the targeted identification and quantification whit Quadrupole-Orbitrap MS.
Supplementary Table S2. Morphological parameters (Leaf projected areas, Compactness and Roundness) of plants at T0-T4.
Supplementary Table S3. Photosynthetic parameters (NQP, qP, Fm’/Fv’ and Fv/Fm) of plants at T0-T4.
Supplementary Table S4. Putatively annotated compounds revealed with untargeted UHPLC-ESI7QTOF-MS analysis.
Supplementary Table S5. Compounds significant in at least one treatment (P <0.05, Benjamini correction) loaded for PlantCyc pathway analysis.
Supplementary Table S6. Discriminant compounds (VIP score>1.2 and P<0.05) resulting from supervised OPLS-DA of D, DxH, DxC plants.
Supplementary Table S7. Discriminant compounds (VIP score >1.2 and P<0.05) resulting from supervised OPLS-DA of S, SxH, SxC plants.
Supplementary Table S8. p-value results obtained from the different multifactorial two-way ANOVA performed on each selected stress combinations. I) S, H and SxH; II) S, C and SxC; III) D, C and DxC; IV) D, H and DxH

## Sheet: ST1
	RT	MS1	MS/MS
L-Glycine	1.4	76.04	-
L-Proline	1.48	116.07	70066
Betaine	1.52	118066	58066
GABA	1.2	104.07	87.04 – 69.03

## Sheet: ST2
	Leaf projected areas					Compactness					Roundness
	T0	T1	T2	T3	T4	T0	T1	T2	T3	T4	T0	T1	T2	T3	T4
Control	1080.15 ± 380.67	1508.05 ± 516.66	2161.36 ± 720.86	2357.31 ± 767.32 ab	3028.27 ± 728.05 a	0.59 ± 0.06	0.59 ± 0.02	0.66 ± 0.04	0.66 ± 0.03	0.72 ± 0.03	0.12 ± 0.02	0.13 ± 0.01	0.15 ± 0.02	0.13 ± 0.02 b	0.18 ± 0.03
Cold	1102.66 ± 288.03	1556.33 ± 396.66	2152.15 ± 578.96	2315.26 ± 654.06 ab	2850.53 ± 816.95 a	0.59 ± 0.03	0.63 ± 0.03	0.66 ± 0.04	0.67 ± 0.05	0.72 ± 0.07	0.13 ± 0.05	0.13 ± 0.04	0.15 ± 0.02	0.15 ± 0.03 ab	0.15 ± 0.07
Drought	843 ± 102.07	1152.92 ± 118.82	1801.91 ± 146.48	2073.09 ± 111.3 a	3013.51 ± 148.46 a	0.59 ± 0.08	0.62 ± 0.04	0.65 ± 0.02	0.66 ± 0.03	0.71 ± 0.01	0.15 ± 0.03	0.14 ± 0.01	0.14 ± 0.03	0.14 ± 0.01 b	0.13 ± 0.02
Drought x Cold	1159.03 ± 168.36	1477.41 ± 111.628	2321.48 ± 291.45	2586.7 ± 457.39 a	3321.71 ± 475.86 a	0.60 ± 0.05	0.60 ± 0.04	0.65 ± 0.03	0.65 ± 0.04	0.69 ± 0.03	0.12 ± 0.01	0.13 ± 0.03	0.14 ± 0.02	0.14 ± 0.01 b	0.14 ± 0.03
Drought x Heat	1483.16 ± 417.46	1838.178 ± 395.33	2504.67 ± 195.88	2768.16 ± 280.28 a	3502.33 ± 202.49 a	0.63 ± 0.04	0.63 ± 0.01	0.68 ± 0.02	0.70 ± 0.01	0.73 ± 0.03	0.14 ± 0.04	0.12 ± 0.02	0.15 ± 0.02	0.14 ± 0.02 b	0.17 ± 0.03
Heat	938.57 ± 194.83	1244.15 ± 253.42	1839.12 ± 281.6	2055.51 ± 277.16 ab	2936.22 ± 425.3 a	0.63 ± 0.06	0.61 ± 0.03	0.65 ± 0.03	0.65 ± 0.04	0.68 ± 0.04	0.15 ± 0.04	0.14 ± 0.02	0.15 ± 0.03	0.17 ± 0.01 ab	0.15 ± 0.05
Salinity	1321.37 ± 477.31	1502.35 ± 554.13	1738.88 ± 652.43	1801.95 ± 682.99 b	1999.16 ± 715.82 b	0.58 ± 0.01	0.60 ± 0.05	0.68 ± 0.03	0.68 ± 0.03	0.71 ± 0.05	0.11 ± 0.01	0.12 ± 0.03	0.14 ± 0.01	0.14 ± 0.01 b	0.18 ± 0.03
Salinity x Cold	1187.71 ± 567.13	1283.04 ± 530.1	1479.07 ± 451.06	1523.41 ± 371.47 b	1593.64 ± 264.62 b	0.58 ± 0.01	0.64 ± 0.07	0.69 ± 0.06	0.70 ± 0.05	0.73 ± 0.06	0.14 ± 0.03	0.16 ± 0.04	0.17 ± 0.04	0.16 ± 0.02 ab	0.16 ± 0.02
Salinity x Heat	1223.81 ± 451.35	1408.95 ± 417.85	1687.41 ± 426.21	1769.29 ± 423.71 b	1995.32 ± 380.55 b	0.62 ± 0.04	0.65 ± 0.06	0.71 ± 0.06	0.73 ± 0.06	0.73 ± 0.05	0.14 ± 0.03	0.16 ± 0.03	0.17 ± 0.01	0.19 ± 0.03 a	0.22 ± 0.04
significance	n.s.	n.s.	n.s.	**	***	n.s.	n.s.	n.s.	n.s.	n.s.	n.s.	n.s.	n.s.	**	n.s.

## Sheet: ST3
	NQP					qP					Fv'/Fm'					Fv/Fm
	T0	T1	T2	T3	T4	T0	T1	T2	T3	T4	T0	T1	T2	T3	T4	T0	T1	T2	T3	T4
Control	1.208 ± 0.141	0.903 ± 0.015 b	0.766 ± 0.022 b	0.789 ± 0.026 c	0.854 ± 0.032 bc	0.656 ± 0.024	0.667 ± 0.004 a	0.678 ± 0.004 a	0.693 ± 0.005 ab	0.641 ± 0.005 ab	0.692 ± 0.013	0.726 ± 0.005 a	0.744 ± 0.001 a	0.741 ± 0.002 a	0.738 ± 0.004 b	0.830 ± 0.003	0.830 ± 0.004 a	0.833 ± 0.003 a	0.833 ± 0.003 a	0.836 ± 0.001 a
Cold	1.103 ± 0.125	0.858 ± 0.026 b	0.756 ± 0.023 b	0.770 ± 0.029 c	0.729 ± 0.060 d	0.662 ± 0.025	0.672 ± 0.008 a	0.680 ± 0.007 a	0.700 ± 0.003 a	0.604 ± 0.011 bc	0.700 ± 0.015	0.728 ± 0.005 a	0.746 ± 0.002 a	0.743 ± 0.003 a	0.744 ± 0.005 a	0.828 ± 0.004	0.829 ± 0.004 a	0.836 ± 0.003 a	0.835 ± 0.002 a	0.832 ± 0.002 a
Drought	1.025 ± 0.036	0.800 ± 0.022 b	0.785 ± 0.010 b	0.766 ± 0.023 c	0.762 ± 0.021 cd	0.691 ± 0.007	0.682 ± 0.001 a	0.677 ± 0.002 a	0.704 ± 0.003 a	0.656 ± 0.003 a	0.710 ± 0.002	0.731 ± 0.002 a	0.745 ± 0.001 a	0.743 ± 0.002 a	0.745 ± 0.001 a	0.830 ± 0.002	0.828 ± 0.002 a	0.837 ± 0.001 a	0.835 ± 0.001 a	0.833 ± 0.003 a
Drought x Cold	1.004 ± 0.089	0.810 ± 0.039 b	0.774 ± 0.030 b	0.769 ± 0.034 c	0.698 ± 0.029 d	0.659 ± 0.021	0.681 ± 0.004 a	0.681 ± 0.005 a	0.698 ± 0.005 a	0.602 ± 0.014 bc	0.713 ± 0.008	0.730 ± 0.008 a	0.746 ± 0.006 a	0.739 ± 0.005 a	0.747 ± 0.004 a	0.827 ± 0.002	0.828 ± 0.004 a	0.837 ± 0.004 a	0.832 ± 0.003 a	0.832 ± 0.003 a
Drought x Heat	0.964 ± 0.044	0.815 ± 0.062 b	0.776 ± 0.026 b	0.764 ± 0.009 c	1.000 ± 0.066 a	0.658 ± 0.009	0.680 ± 0.011 a	0.684 ± 0.009 a	0.698 ± 0.009 a	0.678 ± 0.008 a	0.719 ± 0.007	0.731 ± 0.004 a	0.747 ± 0.004 a	0.741 ± 0.001 a	0.725 ± 0.008 b	0.831 ± 0.003	0.827 ± 0.003 a	0.835 ± 0.002 a	0.833 ± 0001a	0.840 ± 0.002 a
Heat	1.067 ± 0.103	0.892 ± 0.051 b	0.749 ± 0.009 b	0.764 ± 0.009 c	0.993 ± 0.046 a	0.675 ± 0.009	0.669 ± 0.002 a	0.682 ± 0.003 a	0.697 ± 0.006 a	0.677 ± 0.003 a	0.704 ± 0.011	0.727 ± 0.003 a	0.745 ± 0.006 a	0.740 ± 0.006 a	0.725 ± 0.004 b	0.829 ± 0.001	0.831 ± 0.006 a	0.835 ± 0.006 a	0.834 ± 0.007 a	0.839 ± 0.002 a
Salinity	1.056 ± 0.203	1.021 ± 0.081 a	0.807 ± 0.032 b	0.897 ± 0.05 ab	0.974 ± 0.081 ab	0.659 ± 0.022	0.677 ± 0.016 a	0.682 ± 0.007 a	0.692 ± 0.007 ab	0.631 ± 0.019 abc	0.707 ± 0.020	0.700 ± 0.015 b	0.723 ± 0.008 b	0.700 ± 0.012 b	0.691 ± 0.014 c	0.830 ± 0.001	0.818 ± 0.008 b	0.820 ± 0.005 b	0.813 ± 0.006 a	0.811 ± 0.006 bc
Salinity x Cold	1.157 ± 0.093	1.388 ± 0.330 a	1.320 ± 0.371 a	1.163 ± 0.313 a	0.859 ± 0.071 bc	0.635 ± 0.023	0.632 ± 0.039 b	0.650 ± 0.019 b	0.671 ± 0.025 c	0.465 ± 0.079 d	0.702 ± 0.009	0.658 ± 0.031 b	0.670 ± 0.042 b	0.661 ± 0.040 b	0.700 ± 0.018 c	0.823 ± 0.008	0.811 ± 0.002 b	0.817 ± 0.012 b	0.797 ± 0.014 b	0.804 ± 0.013 c
Salinity x Heat	1.003 ± 0.079	1.018 ± 0.101 a	0.905 ± 0.085b	1.014 ± 0.095 ab	0.941 ± 0.188 ab	0.659 ± 0.015	0.682 ± 0.009 a	0.679 ± 0.012 a	0.681 ± 0.013 bc	0.590 ± 0.037 c	0.712 ± 0.010	0.700 ± 0.014 b	0.714 ± 0.010 b	0.689 ± 0.009 b	0.699 ± 0.016 c	0.830 ± 0.002	0.823 ± 0.006 b	0.823 ± 0.003 b	0.814 ± 0.005 b	0.816 ± 0.003 a
significance	n.s.	***	***	***	***	n.s.	***	***	***	***	n.s.	***	***	***	***	n.s.	***	***	***	***

## Sheet: ST4
Compound Name	Control								Heat								Cold								Drought								Salinity								Salinity x Heat								Drought x Heat
Compound Name	Arabidopsis 1-r001	Arabidopsis 1-r002	Arabidopsis 2-r001	Arabidopsis 2-r002	Arabidopsis 3-r001	Arabidopsis 3-r002	Arabidopsis 4-r001	Arabidopsis 4-r002	Arabidopsis 5-r001	Arabidopsis 5-r002	Arabidopsis 6-r001	Arabidopsis 6-r002	Arabidopsis 7-r001	Arabidopsis 7-r002	Arabidopsis 8-r001	Arabidopsis 8-r002	Arabidopsis 9-r001	Arabidopsis 9-r002	Arabidopsis 10-r001	Arabidopsis 10-r002	Arabidopsis 11-r001	Arabidopsis 11-r002	Arabidopsis 12-r001	Arabidopsis 12-r002	Arabidopsis 17-r001	Arabidopsis 17-r002	Arabidopsis 18-r001	Arabidopsis 18-r002	Arabidopsis 19-r001	Arabidopsis 19-r002	Arabidopsis 20-r001	Arabidopsis 20-r002	Arabidopsis 21-r001	Arabidopsis 21-r002	Arabidopsis 22-r001	Arabidopsis 22-r002	Arabidopsis 23-r001	Arabidopsis 23-r002	Arabidopsis 24-r001	Arabidopsis 24-r002	Arabidopsis 25-r001	Arabidopsis 25-r002	Arabidopsis 26-r001	Arabidopsis 26-r002	Arabidopsis 27-r001	Arabidopsis 27-r002	Arabidopsis 28-r001	Arabidopsis 28-r002	Arabidopsis 33-r001
CIS-ACONITATE	433462	102139	1	476000	154742	468288	1	184489	1	530730	518538	419349	1	565704	561047	588980	1	566104	572064	552241	376024	632906	676441	1	703999	654000	657000	681916	1	679002	666718	1	1	737897	1	713826	756924	736249	817093	730565	691123	822625	785576	830050	779575	793643	787711	770793	800858
4-OXALOMESACONATE	470866	1	1	540099	1	527268	1	1	1	242420	1	1	1	1	1	1	1	1	645945	1	1	1	1	1	841705	1	1	1	638413	1	1	1	645917	915459	1	808906	1	1	1	1	1	1	1	379719	1	1	1	1071286	1
3-4-DIHYDROXYBENZOATE	1	1	5380798	1	1315981	801117	1374448	273835	1	897108	623055	601894	782987	4661982	1825228	773050	1710191	6401564	1494361	4482961	392433	1	6421549	1	1	269604	1	1	2143005	1	1	1	1	385301	1	1	1	104741	1	2844261	1	1	1	1	1	1	491015	1	1
CPD-17445	1	88995.7	128996	1	133906	186980	79888.8	182479	1	169408	174609	93469.5	11134.8	120921	70086.3	66207.9	5151.08	110524	23423.3	5840.31	1	102443	1	162234	1	1	26800	25086.1	5102.12	1	1	1	1	1	1	44745.9	23852.2	48500.3	1	40624.6	1	41874.6	42680.7	35507.1	6232.23	1	47315.6	1	1
CPD0-1683	1	1	1	1	1	1	1	1	1	1	1	1	1	1	1	1	1	1	1	1	1	1	1	1	293035	272876	135509	306381	333208	296607	284716	1	323012	284193	273643	253209	263718	308442	1	335939	265430	1	254334	234050	1	313676	301506	225630	203054
OXALO-SUCCINATE	1	482009	417255	1	185417	293535	1	1	117870	1	72546.6	1	1	1	43217.5	31066.3	1	87950	1	1	1	57977.7	80674.2	1	1	395000	356102	314364	251711	1	1	360856	358543	361065	353391	377843	349122	377350	371003	381508	375548	1	399558	376698	385366	375000	263363	420430	369024
ERYTHROSE-4P	1	1	1	1	1	1	1	1	1	1	1	1	1	1	1	1	1	1	1	1	1	1	1	1	253800	1	212474	1	265832	1	296001	1	1	266464	133977	61291.9	1	1	1	324941	100398	49469.2	67946.9	1	1	275526	1	1	187286
CPD-7672	1	503806	900614	1	890428	234802	417948	193655	922080	877195	1	870192	893767	1	391348	162093	1	1	1	1	1	1	424704	1	683442	1	1	1	132653	1	165341	1	287262	648690	138499	452828	628147	1	1	1	251088	662844	1	1	1	1	1	1	90086.5
CPD0-1457	346014	398174	381922	366700	374182	386030	109375	143933	563273	299234	254608	198093	261583	262658	164388	187011	415229	212101	186333	192513	1	234964	801255	1	79884	239890	151622	60473.8	271162	121044	160680	114618	195554	332538	177420	241328	230088	191319	36666.1	231456	154710	246069	162930	179467	115885	115097	211297	124359	188511
SELENOHOMOCYSTEINE	1	83756.5	1	1050072	1	1	1	681543	1055673	828482	739504	1921818	254100	308491	1	224015	1	348475	245413	334412	2650091	322387	1199869	2811647	2164940	2842897	1048280	3125783	1040580	1026790	2542713	3209159	485498	1	1	1381785	1	205641	2679186	1494775	1419286	2311904	1	1058583	2245230	1	323346	2430467	847066
IMIDAZOLE-PYRUVATE	614000	1	1092377	143445	1036175	229279	130203	212469	310289	170011	302828	120547	224937	216168	1	192121	237115	806715	1	680254	163711	1	1	96060.9	1	1	295261	530029	247018	376378	1	290898	1	1	172584	1679294	1	216509	169427	1	219149	177922	1	1	166056	100576	332981	149162	1431654
CPD-15484	160184	1	1	1	226335	276267	300177	278736	1	1	1	1	1	1	1	1	311481	300994	1	1	1	1	1	1	1	1	406420	1	387535	1	386412	397944	1	1	1	1	1	1	1	1	411247	371032	1	1	1	1	1	344976	238358
BERGAPTOL	1	1	1	1	1	1	1	1	1	1	1	1	1	1	1	1	1	1	1	1	93475.2	1	1	1	118540	45598.1	76953.1	1	1	156987	123091	52055.3	1	117550	1	1	65013.9	50395.3	1	1	1	1	1	1	1	50953	70552.6	1	113796
CPD-18238	140901	1	131855	1	182273	147852	1	144370	1	234829	100226	216958	1	129763	157712	85450.8	1	161619	1	1	1	141911	79020.9	324969	1	1	54447.5	120810	61576.4	79853.8	100986	57270.3	89135.6	103544	1	90629.9	128535	120678	98984.7	1	56000.4	64653.7	76591.1	123870	95230	88456	142065	50610.1	112168
DIMETHYLSULFONIOACETATE	1	499377	895308	1	1	138866	417948	193655	1	877195	1	870192	1	1	391348	162093	1	1	1	1	1	1	424704	1	683442	1	1	1	132653	1	165341	1	287262	1	138499	1	1	1	1	1	251088	1	1	1	1	1	1	1	90086.5
2-HYDROXY-4-CARBOXYPYRIMIDINE	247418	1	1	356331	162210	320483	292926	342551	1	197188	350083	1	152393	457038	276771	475410	376942	387009	1	546060	1	250145	966644	1	480130	281055	688330	950844	658806	581686	1	577717	550306	974454	430349	197202	646343	2188114	582139	290422	2328651	630789	379652	313893	354462	1	350894	772795	459442
CPD-8651	993480	1848276	1	1	265940	1	1	1	268644	1	1	1	1	1	1	1	1	1	1	1	1	1	1	1	1	1	1	1	1	1	1	1	1	1	1	1	1	1	1	1	1	1	1	1	1	1	1	1	1
GLUTARATE	1	1	248676	1	1	1	1	1	208319	1	1	1	1	173703	113342	176546	49826.4	76259.6	352622	1	139917	1	1	1	1	881049	1	421571	1	401484	439193	1	457955	756917	254007	331285	354737	363598	251635	1	635751	876812	1	910582	594448	454092	509056	1	154557
2-OXO-5-METHYLTHIOPENTANOIC-ACID	43725.5	50681.4	64242.6	51801.2	64563.9	210352	48588.1	43741.3	1	42638.8	418412	227149	40992.7	42570.4	172220	161355	245009	95013.8	71793.4	97220.2	1	58537.5	189147	1	64937.5	1	65995.8	122828	91619.3	55847.5	114919	282207	26753.7	673792	31145.5	1	1	1	675258	1	475127	1	1	42449	48952.8	1	25052.7	1	114370
CPD-13245	255430	1	1	629179	557942	1	482790	476274	424518	394632	155288	370548	145189	125392	129710	122150	138881	103302	117913	1	1	119518	108052	1	514961	517009	463168	410482	417556	465846	559729	375899	426664	387307	324397	132896	307334	137956	142867	135637	177937	210487	201619	1	109368	100401	110629	97762	81077.8
CPD-11281	168900	1	111452	602106	97661.8	518891	481796	468239	405412	394150	337532	316446	325066	145266	121439	127889	81068.4	114895	101941	124388	1	100584	85894.5	1	461130	501232	469057	415929	429138	435077	474849	375899	432900	387307	325054	299770	135952	101878	122261	180610	160106	204685	93611.5	107522	109368	100401	92435.9	97762	81077.8
CPD0-1715	1	154126	350579	529682	1	47317.8	182037	768747	349719	691357	447062	687610	1	143311	640540	1	1	499806	57382	117852	36584.9	1	98925.7	1	1	688029	675930	1	381889	715937	781849	1	582270	392574	63486.1	59937.8	697167	154950	296316	333444	78912.5	396435	327855	179809	104062	1	45271.5	176114	1
2-HYDROXY-2-METHYLPROPANENITRILE	85581.7	39742.3	70347.9	55600	52348.3	46319.7	1	41143.5	43714.9	31084.3	1	1	26012.7	1	1	1	29438.7	1	1	1	1	1	1	66024.5	30956.2	29600	28400	26301.7	43446	36211.9	34217.1	27209.7	30931.1	25898.4	1	30401.7	21826.6	39722.6	27421.5	25909	1	39220.7	27363	20005	1	34762.8	1	1	1
PHENYLHYDRAZINE	1	1	1	1	1	1	1	1	1	1	1	1	1	1	1	1	1	1	1	1	1	1	1	1	1	1	1	1	1	1	1	1	1	1	1	1	1	1	1	1	1	1	1	1	1	81925	1	1	63331.9
SS-DIMETHYL-BETA-PROPIOTHETIN	1	1	1	1	1	1	1	1	1	1	1	1	1	1	1	252648	1	1	1	243779	69053.4	1	1	1	1	366978	1	1	1	441572	644265	1	327390	364404	222245	1	312683	44636.6	1	1	292241	1	916954	1	1	1	324846	373534	293234
CPD0-1262	1	1	1	1	1	1	1	1	1	1	1	1	1	1	1	1	1	1	1	1	1	1	418499	1	131361	162878	71663.3	88197.3	1	255206	114628	105458	1	122389	199805	89637.6	1	98918.4	130674	40921.9	87065.7	79057.3	41041.9	53656.1	28898.7	75803.4	71031	74203.5	49913.2
CPD-404	256576	382107	283825	1	220287	210725	1	189066	153761	156177	141493	164015	140522	1	167464	1	141530	130825	168359	100156	1	167700	1	1	1	238207	160940	1	183214	207310	209658	202567	247557	210397	1	1	196527	1	260573	1	262386	1	246187	274277	1	192087	138777	174966	154567
CPDQT-331	31150.3	75675.6	72279.9	46673.7	60785.2	56755.1	95465.5	65469.5	237130	166799	122164	92705.9	133545	145227	96982.9	126874	81765.9	134249	88323.2	111478	1034657	1	596070	1	1	1	1	39723.1	1	41436	24476.6	25419.9	1	1	35900	36640.6	1	42138.8	1	45676.1	30145.3	45240.3	43421.7	1	39997.7	28760.3	82932.9	48247.2	47690.2
CPDQT-27	200696	220678	196056	190872	158083	144385	117613	94661.1	63484.4	115749	90596.5	94544.3	66850.8	76200.1	59157.4	1	63921.2	78620.9	74068.4	78685.3	1	91396.7	1	307824	1	66966.3	76195.2	92613.8	83886.4	68721.8	1	60693.9	1	1	1	65045.1	79406.8	1	1	1	1	1	1	1	65993.1	1	52094.7	52204.7	1
3-KETOLACTOSE	1	1	1	398488	423306	359966	386280	380381	245981	284804	331009	408814	214719	402634	329692	447293	216724	297477	338124	1	268101	741001	365037	1	408414	474996	454008	367306	550874	535950	430315	385107	390247	404000	382378	335390	365820	357571	290185	358888	375297	419288	304894	285285	380249	301947	310536	338164	448598
CPD-10206	1	1	745111	576309	505757	796821	496734	144698	349077	381629	1271112	418461	505023	217403	69886.5	1	459752	1	517171	1	1	937918	1	1	451160	205000	152000	125626	276854	500150	665380	380063	158014	438500	408615	442221	471889	152046	730018	436142	285542	308511	329506	533720	175042	407414	281481	110425	368990
XANTHOSINE	1144468	1123853	773340	947123	1	726739	593667	490197	365726	424686	649260	1	364634	466396	388001	505634	1	352344	320915	436885	79775.2	913545	948682	1	1	572234	509195	1	497963	747661	709869	519988	395953	401879	408390	369686	885406	400270	359645	402123	730345	425246	310342	268558	704679	275455	259100	525307	289892
CPD-14074	1	1	1	1	1	1	1	1	1	1946375	1987395	1	1	1	1	2101785	1	24518.7	1	2137333	1	1	2288942	1	1	1860000	2030000	1906530	1998521	1813304	2073613	2085823	1670211	1916095	1762573	1	1839633	1	28959.1	1845635	1880701	1	1809939	1	2023151	1991169	1290153	1442643	1784331
CPD-11688	1	82572.9	1	1	83475.3	1	82466.1	80534.8	1	1	82755.8	70241.4	1	1	1	1	1	75208.1	50691.1	70991.7	1	1	77513.8	1	1	1	117301	101415	106508	95605.5	90988.6	105959	95101.3	102449	81655.4	89801.2	1	1	1	75057.2	1	1	1	1	1	121539	1	65242.7	112402
PHENYLACETALDEHYDE	1	1	1	141454	133984	155634	141449	129720	117342	116272	99926	118163	120297	127930	128089	146928	1	1	130869	1	1	149837	157074	1	369113	321606	322432	318852	342925	325283	333349	302376	308254	341655	306138	285299	321971	323363	246138	293980	300620	316787	298536	286666	356091	363696	243421	257329	262231
CPD-11507	1	1	711078	637517	774676	743337	611135	619204	479441	591312	490712	611222	540019	637248	593896	614595	512619	634696	502178	620996	1	671504	622823	1	737005	755040	725820	757914	763494	791434	744078	653831	670513	680189	738913	732430	799545	788950	575186	778499	745048	782396	769922	684566	835249	888809	608534	617276	769844
CPD0-1336	132058	184634	126020	152869	140795	156540	155738	131863	117910	143832	113948	138164	123061	144642	140824	152088	121739	153052	127814	154849	1	166827	153469	1	143189	127881	141773	135037	134759	129746	141244	122120	120862	125055	120991	124166	140977	136771	92617.1	125309	124866	138900	130364	134163	136401	137384	100296	103657	121648
DI-H-OROTATE	160811	92491.5	112678	125990	68835	157266	94644.2	168754	205029	200863	90696.4	81927.1	79882.6	179588	72507.5	48050.8	79752.9	228175	144137	105379	1	115603	201344	93451.9	139898	168797	118261	118244	230745	117616	107772	142045	46524.3	116444	165354	54577.2	110554	60614.9	112298	239749	138535	330736	91201.2	83429.3	112019	231382	149380	229168	137838
CPD-205	208452	148466	155110	131578	141872	253030	116675	133220	138476	106891	274371	225720	122758	116923	135986	1	229001	121320	147394	116280	1	148807	205691	189368	229479	194242	200711	197199	199404	195022	318851	272616	183215	349862	190909	194364	202867	213352	313440	208223	285942	317704	200904	190376	218757	225342	171286	179384	214870
CPDQT-29	1	4183733	3356114	3550000	4230489	3640580	3268490	3334728	2745713	3284891	2732535	3209876	3211758	3583731	3454365	3737057	2977544	3313724	2886663	3451850	162698	3517798	3187871	1109430	3326514	4060000	3920000	3928830	4047724	3952632	3784850	3588701	3756481	3537640	3772094	3976818	4142131	4427597	3146039	4153942	4211312	4349261	4401174	3926534	4402714	4860000	3366309	3350000	4024480
CPD0-1650	37580.4	50609.2	40310.3	43568.6	45862.1	85157.2	40098	36714	24336.5	38101.7	71024	73265.1	27532.4	37594.4	45168.2	47027.8	38842.7	60000.2	39654.8	43400.4	1	55581.3	69523.1	42294.9	40819.9	43291.5	41664.8	49350.7	41369.9	45070.5	49612.5	53414.6	37435.4	69949.1	38494.9	38947.7	53535.9	51752.6	69847.8	40411.3	70340.9	69001.2	39538.5	35469.7	45820.4	50987.4	1	21774.6	34142.3
CPD-9759	1233719	1463469	1404219	1403353	1482082	1511467	1230941	1196114	1074554	1189452	1149230	1360750	1210403	1263965	1822085	1777422	1479883	1616470	1448938	1589107	229494	1828064	1345938	1484367	2328060	2287168	2329108	2350961	2312192	2273640	2213400	2241362	2109958	2035711	2090438	2140529	2580673	2502630	1844268	2365867	2311671	2407121	2327491	2202898	2636219	2585807	1496157	1614429	1908683
2-OXOSUCCINAMATE	1293903	1555312	1350983	1556922	1309569	1709676	1655467	1524527	1375346	1579496	1651604	1689368	1215548	1497414	1606109	1763297	1505368	1820697	1628553	1861917	1	1830947	1953747	1157584	1884961	2087390	1998407	2024235	2042402	2028335	2049476	2003931	1854725	1865722	1563042	1	1990811	2034543	1838992	1936081	2026495	1997931	1933908	1657832	2135105	2011915	1289233	1562214	1784141
3-NITROBENZALDEHYDE	631850	800654	696239	817969	703773	1523991	853089	803868	726929	793898	1965783	1434669	743084	836930	1106403	1458222	1400248	913388	815635	924185	48939	939842	2306028	1	2062078	2116810	2226728	2212256	2176276	2228006	3741975	2999329	1980413	3745011	1949156	1981339	2109485	2088819	3629362	1944209	3346577	3334886	2151592	1768845	2211712	2238285	1641446	1738175	1870348
CPD-13006	1	1	1	43568.6	38106.5	60659	40098	36714	24336.5	38101.7	59934.1	51790.4	27532.4	32260.1	45168.2	37032.8	38842.7	45373.8	25800.6	43400.4	1	36451.6	40131.3	1	40819.9	43291.5	41664.8	43513.2	41369.9	45070.5	49612.5	53414.6	37435.4	39161	28874.3	38947.7	53535.9	51752.6	69847.8	40411.3	70340.9	47342.5	39538.5	35469.7	45820.4	50987.4	1	21774.6	34142.3
N-ACETYL-GLUTAMYL-P	314008	255462	364775	426000	391552	490843	354082	374100	322589	355726	355504	432652	297583	356155	345621	343406	414716	432747	340846	408398	1	445156	395160	462105	799194	770000	1	746611	816972	698455	802331	763259	631437	721324	643318	642403	732539	733482	590971	633510	786957	613637	641101	656311	704503	688000	426790	528000	603255
CPD-7090	357532	379265	375524	403000	423287	499566	357068	354432	317004	364675	347865	410806	353167	351146	396262	421392	51510.8	57258.4	29114.8	35578.6	46690.1	42149.3	43574	1	550622	582000	617000	599158	577340	596313	582737	575178	507412	482686	472826	548326	638104	651321	527488	581303	672840	598011	592377	581769	674834	694818	356993	400530	525767
PRPP	58512	1	1	65880.1	62094.2	55417	29927.8	1	1	22973.6	59033.2	36559.2	36264.4	34251.8	37771.5	1	1	41185.2	42963	23932.3	1	47906.1	1	1	94649.3	56699.7	48215.8	46789.8	88405.6	62783.9	49500.2	31814	31843	52677.5	24704.9	50114.8	58420.7	58270.7	112544	43495.8	45853.5	44072.6	44873.1	77529.7	58851.8	58756.4	104195	23194.8	38030.6
CPD0-1558	41363.4	68038.6	1	44081.8	34930.5	150226	55103.3	55491.9	47745.4	53308.2	218083	73095.6	38161.2	43607	66879.7	55429.7	139712	55251.2	42996.8	48641.6	48789.3	68792.4	264981	1	1	1	128402	137563	159766	136839	740851	255535	182788	352010	121000	146000	176445	193958	356614	165138	280252	1	173672	153325	202355	122663	71565.1	122820	137131
CPD-13030	1	1	1	1	1	1013175	1134529	1148220	888769	911012	887476	1070525	1075754	1186921	1166763	1249882	850050	946674	902504	1113350	1	934185	853425	1	1914800	2190000	1952499	1972143	2196436	2229577	1977627	1955218	1889959	1853178	2086294	2144513	1893637	1	1	2103968	1947427	1	1990264	1	1861105	2041723	1	1	2173540
CPD-6882	1	1	1	1	1	1	1	1	1	1	183940	209261	1	1	1	1	1	229142	231074	237268	1	284324	1	305238	437941	427000	424803	432687	432211	413052	418209	414579	369719	300835	369572	370590	444955	424641	351740	404414	390727	384510	393534	408143	518345	494314	241483	272442	325454
CPD0-1038	2013287	1935745	1351340	1758244	1441611	1687737	1691509	1689007	1	1245147	1	1939898	1845273	1716046	1981978	1706000	1683595	1582101	2012533	1972211	89382.4	1727749	1	2697173	1816605	1768024	1	1406783	1	1658024	1492733	1325452	1342317	1219783	1497576	1464404	1207670	1288080	1187836	1343750	1074950	1216678	1298632	1247202	1	1352789	1427043	1309874	1431098
23-DIMERCAPTOPROPAN-1-OL	431153	567087	1	1	362834	399221	448590	442691	313050	356681	427451	464481	426059	427414	457529	480875	322879	389070	398532	473363	52060	371727	352629	1	491624	583118	480513	494350	558524	1	1	466357	469471	487426	1	523838	440808	480517	1	498490	464014	1	460386	1	453879	466445	1	494737	511820
METHYLMETHANETHIOSULFONATE	2616412	1	2111624	1	3099453	6112591	8253958	5018042	2245993	11300000	15000000	14600000	8825214	11600000	13800000	16000000	12700000	12600000	10700000	15900000	1	8910991	1	11700000	24400000	23600000	26400000	17600000	29900000	25400000	16600000	1	20500000	1	26000000	20000000	18000000	13000000	13300000	5745249	20300000	8885983	14400000	15800000	18100000	16300000	13100000	18500000	25400000
2-DEOXYGLUCOSE-6-PHOSPHATE	1	611500	1	1	1	1	1	1	1	1	680001	668888	1	1	1	1	1	701522	643550	685465	1	700788	1	1	1174147	1257282	1259736	1287337	1231194	1219257	1251703	1289861	1130227	1149171	928751	1100400	1364413	1310167	1155610	1227931	1353694	1332430	1227234	1100594	1371689	1340332	659502	832086	953340
CPD-4211	1	1	1	1	1	840946	544871	633702	535433	634170	861659	781554	457988	584712	685751	586821	1	823576	506500	752562	1	675369	751960	1	717489	791000	831000	803520	785890	769254	772264	786532	689783	720300	619431	603339	702544	803217	1	630973	885260	857940	685819	714439	916591	852843	434115	555000	652993
CPD-11845	452187	398522	346175	348231	316698	323739	254836	227239	171203	205825	262198	1	173844	1	175420	177819	159017	164800	178469	175230	1	176622	129925	1	263721	185320	179336	245718	250858	184543	1	237921	132692	95754	154437	170234	201741	214703	130122	176727	121879	211876	219639	201723	189502	185782	83888.5	93389.1	1
CPD0-1327	1703402	1648057	1618090	1780000	1775456	1942986	1625050	1576033	1640158	1679160	1563931	1832511	1772600	1851150	1923800	1845962	2078093	2000225	1988618	2043233	85071.9	2223389	1762404	1539263	1	1	2240000	1	1	1	2225861	2078950	1988225	1682214	1	1	1	2178077	1	2093029	1	1923984	2088455	2068030	2293482	2123995	1	1710000	1971146
CPD-15157	1339905	1691650	1485102	1465584	1589013	1	1	1	1022309	1246507	1	1	1	1	1375269	1361809	1379670	1504282	1	1	1	1555293	1	1	1158574	1363976	1312893	1	1	1283392	1207854	1	1126961	1110863	1205201	1194051	1379964	1414352	1127519	1323977	1386257	1419115	1334072	1262255	1498352	1510570	800678	932609	1
3-CARBOXY-4-METHOXY-N-METHYL-2-PYRIDONE	1	1	1	46625	43261.9	41467.5	53205.6	35098.1	48121.6	1	63746.3	37469.8	33070.3	30674.9	1	35801.3	23767.8	32913.4	1	30407.7	1	54298.9	1	1	76628.9	80431.6	56766.2	55706.7	61726.9	64383.9	63389.2	48197.6	48686.4	66247.8	62785.8	67872.7	48229.5	46697.9	56340.4	52314	66680.1	77019.3	43245.6	45173.6	48830.4	49742.5	47428.9	48308	51880.4
CPD-12111	1	1	1	1	1	1	1392883	1	1	1	1506272	1592688	1	1351115	1619323	1424152	1	1081447	1495909	1378749	1	1868650	1207577	1	5230661	5973172	4934135	5941594	6185019	5668403	5566489	4835565	5117107	4997688	5190904	4667975	5070850	4396411	3912306	4795311	4049706	4840280	4339165	4366933	4170929	4207676	4514882	5059337	5058121
CPD0-954	117701	119370	122549	103046	139439	124014	1	1	103728	104890	107380	1	91544.3	95209.9	102654	87656.3	1	1	1	1	1	116752	1	1	68225.8	89233.9	1	1	1	1	1	99347.6	65076.9	45852.3	49225.4	56543.5	1	1	1	1	85077.9	73283.8	65697.1	1	1	1	1	33355.4	1
1-AMINO-PROPAN-2-ONE-3-PHOSPHATE	25613.2	44085.8	1	1	1	29410.4	1	1	35536.1	1	1	1	1	32218.2	1	1	1	1	1	1	1	1	23055.3	1	68833.7	58779.8	47401.5	56467	60854.8	70924.8	102527	78346.4	54348.7	104634	58447.9	42578.9	51829.7	45034.1	78149	56127.3	74979.4	84106.9	47620.5	43495.1	47036.4	39364.8	53156.5	54637.4	54754.6
CARBOXYMETHOXYLAMINE	47768	120788	114895	121840	111724	91338.3	90622.5	71046.2	102786	83257.3	56878.4	79230.6	76747.1	84093.6	61522.2	34307.1	98678.6	94895.4	65896.9	58802.4	1	96985	82006.2	47516.9	1	1	1	1	1	1	1	1	21595.7	1	1	1	1	1	1	1	1	1	21589.3	1	1	1	1	1	1
CPD-15286	1	1	1	314159	251087	1	1	1	1	223320	1	1	1	1	1	210387	182428	1	158197	1	34261.9	182786	147623	1	1	1	217492	245718	202839	226504	1	1	166410	120784	161325	159358	191022	255203	1	168563	157016	308822	218481	184681	1	170458	83888.5	93704.2	113645
GLYCEROL-3P	1	1	1	1	1	1	1	1	1	1	1	1	1	1	1	1	1	1	1	1	1	1	1	1	138220	1	109439	97028.6	155576	145021	128625	145955	92363.6	58587.2	1	1	1	1	1	1	1	50949.8	40195.9	39600.4	1	1	38923.5	81216.3	109436
CPD-194	6125889	5701105	4751674	5010000	4550141	4911981	4596950	4568250	3808410	3645354	4558140	5582007	4664723	4636499	5058258	4941124	4984619	4754925	5485254	5277215	1	5350627	3537359	5739362	8346481	7880000	7350000	7211820	8201153	7988944	7453177	7121755	6543021	6690185	7097267	7042440	7085695	6720454	5812535	7033534	5861493	5690945	6587320	6844285	7458446	7011991	5781409	6135855	6742488
PAMIDRONATE	2718712	2818566	2375396	2345832	2371415	2338333	2038601	2034127	1659397	1729606	2022489	2402084	2163612	2211042	2289022	2197609	2099288	2042693	2179294	2269244	1	2300123	1399523	1457656	2386729	2481103	2196814	2171425	1	2466261	1	2116544	2017255	2055900	2205277	2193980	1	2256922	1909356	2296620	1883608	1844236	2187584	2210344	2278642	2387389	1	1	2206823
4-METHYL-UMBELLIFERYL-PHOSPHATE	783579	1153817	664299	660000	512366	912062	302587	880063	220491	283687	244093	538208	304486	328128	343064	372623	588298	335226	278984	348013	1	370908	249835	1	1229716	352000	322000	237113	362626	367184	329002	322611	316313	315878	348693	336355	235914	359347	993254	333229	332177	329213	224280	309019	365434	436294	303529	305260	357169
D-6-P-GLUCONO-DELTA-LACTONE	68162.3	75384	45966.3	57094.9	55807.9	51207.4	47844.3	45715.8	29076.3	38755.5	46525.1	50672	58113.6	52892.7	49148.4	49567.4	51822.9	43505.1	47230.7	47686	1	48680.9	29690.8	32146.5	61478.5	50460.6	49342	48893.2	57314.7	58381.9	46544.9	48535.5	58529.4	18979.8	47995.5	48830.9	51411.2	58721.1	38846.3	65857.2	46278.6	43343.1	45342.6	67830.7	66776.4	56716.3	38921.5	39305.6	46234.7
HYDROXY-METHYL-BUTENYL-DIP	1738403	1839269	1379979	1250000	1391793	1353798	1186653	1209246	931496	972571	1105695	1396246	1327503	1291800	1293026	1431349	1178543	1223979	1421898	1328409	1	1616302	1000084	1414540	1938864	1820000	1660000	1646079	1827501	1796594	1643909	1615365	1518726	1531731	1824960	1588043	1594112	1610455	1590703	1675269	1367720	1577680	1557012	1537362	1640172	1634916	1493096	1360000	1585042
CPD0-1373	1	1	1	1	1	1	1	1	1	1	1	1	1	1	1	1	1	1	1	1	1	1	1	1	1	1	1	1	1	1	1	1	1	1	1	1	29938.1	1	1	1	25118	1	22573.2	23649	39540.6	1	1	1	1
ZOLEDRONATE	276227	247662	23188	22400	29534.8	32685	37477.4	35169.1	91834	57949.1	62764.5	59985.7	69008.4	63144	47958.2	116912	40155.5	265006	97312.5	52337.3	1	38012	251222	21250.6	283742	51900	41600	40133.5	51579.1	64404	45213.9	48288.5	40899.2	42691.9	43988.3	55057.3	28960.4	41556.2	25255.9	50564.8	33425.2	47526.5	48107.7	34148.4	43526.5	49159	65399.8	133833	59500.7
RISEDRONATE	1	92197.4	72150.9	85697.8	62855.1	98079.6	96458.3	94962.3	80145.9	73885.5	93951.3	112616	83158.1	90852.9	114523	114551	91405.3	94651.3	94905.9	103414	1	85972.8	88726.6	106213	338206	371100	347826	340341	383891	371643	351384	354685	313486	314038	267039	313429	333199	319915	277252	327098	318416	299573	297662	282487	318401	305863	211770	270982	297630
QUERCETIN-33-BISSULFATE	1	27805.9	30428.9	39890.4	55412.1	1	1	1	1	1	1	1	1	1	1	1	1	1	1	1	1	1	1	1	1	1	1	1	1	1	1	1	1	1	1	1	1	1	1	1	1	1	1	1	1	1	1	1	1
CPD-10893	1	71982	1	63556.2	56702.9	1	1	1	1	1	1	1	1	1	1	1	37959.2	1	1	1	1	1	1	1	65870.4	58630.6	63433.2	64974.7	57220.1	1	1	52685.2	1	1	1	63045.8	73035.5	1	1	1	1	79961.7	47973.6	59843.5	86351.1	1	1	1	1
CPD-560	1	1	1	1	191927	204783	192075	150340	1	153377	191230	153230	1	140618	1	187334	102419	1	166877	147331	1	136701	168722	1	1	1	1	1	1	484288	1	1	1	1	1	1	1	1	1	1	1	1	1	1	1	1	1	1	1
DIETHYLDITHIOCARBAMATE	63401.3	71787.2	46480.8	54567.9	62279.2	53992.3	55147.9	24218.2	43215.2	34442.7	32899.8	64781.2	20728.9	59347.5	21874.6	67591.6	57404.7	46016.4	50676.6	58537.6	1	45615.2	1	1	43053.8	161349	25403.7	23493.2	152776	164916	147763	1	32934.1	159000	169888	181255	159547	32417.2	31764.4	33344.1	27810	27969.2	39695.6	124032	188296	203968	106931	132797	182112
CPD0-1438	2900963	3541732	2568187	2397730	2398958	2551176	3037725	3125490	2961012	2395602	2807017	3560287	3113039	3363203	3379923	3487425	2488499	2670017	3221579	3495522	117449	2893061	3649186	2893783	6951639	7480955	6017783	6079073	7496054	7375939	6178131	6032936	5574814	5513925	6148421	6201487	5067911	5110734	4017752	5963293	4057182	4930206	5112389	4697913	5159128	4922423	5908673	6116375	6077461
RIBOSE-1-ARSENATE	1812031	1915626	1435969	1416544	1335371	1332755	1469755	1474341	1311259	1223852	1599066	1806079	1736927	1726705	1757849	1728449	1334876	1323733	1662607	1705003	35752.4	1425647	1410322	918858	2251354	2317361	1819820	1880490	2259170	2355720	1904227	1837050	1763548	1794396	2038549	2042518	1658968	1721688	1319329	1940109	1390000	1658092	1747728	1691882	1695613	1767200	1998518	1976372	2115873
2C-METH-D-ERYTHRITOL-CYCLODIPHOSPHATE	663958	624166	506061	523579	488571	451678	515463	507659	223121	283565	420044	505504	303520	317946	363869	396018	439085	410593	280633	357948	1	369523	417548	1071013	338572	832132	608242	588066	724748	604864	470806	360961	318932	434013	409074	379724	359556	379681	552774	535901	284432	416379	338568	456419	387154	403663	307454	315157	357169
D-SEDOHEPTULOSE-1-7-P2	127695	168543	138652	143713	144370	156334	108922	117235	92353.3	112398	167308	189179	113164	113248	180977	186355	165082	175386	170032	188843	1	190049	135269	30899	143630	171524	155566	153740	183333	190121	172646	162198	117000	118803	135047	126158	153088	151191	120408	142180	141427	146614	134605	124620	184242	189431	81020.3	96359.5	169878
TMP	756901	1	420844	330000	528536	370411	458232	305418	619767	235348	208900	281774	307413	276561	211790	200506	1	220048	231258	232022	248619	251431	165840	1	282022	688000	372000	269573	345823	1	608160	303311	522918	472036	156896	153075	398748	227386	1	362738	1	294574	163514	124288	196073	183000	177552	179000	173451
BENZIMIDAZOLE	139423	56654.3	45306.4	62054.4	65145.2	70642.3	1	1	1	1	1	1	1	1	1	1	1	1	1	1	1	1	1	1	1	1	1	1	1	1	1	1	1	1	1	1	1	1	1	1	1	1	1	1	1	1	1	1	1
CPD-4461	300983	294157	316888	1	1	1	1	1	1	1	1	1	177065	1	1	1	1	1	1	1	214002	1	1	1	1	248308	1	1	1	1	1	1	1	1	1	1	1	117862	1	101444	1	1	100431	1	1	1	1	1	1
CPD-12487	961697	637388	1	635051	624514	586834	425872	468050	464427	397267	332292	1	550603	539286	1	304790	345056	298700	435477	363885	649711	387066	1	1	515832	280369	1	336389	287368	1	296764	1	226497	214770	225469	192141	270299	276993	235491	169873	227526	257670	201857	292868	183792	165967	209911	166942	181272
10-HYDROXYDIHYDROSANGUINARINE	1	1	62395.3	1	71468.2	93152	77676.7	1	101597	1	1	1	1	69320.8	1	1	1	1	486896	73400.7	1	47808.3	1	1	1	1	1	1	1	1	111224	1	1	1	1	1	1	1	1	1	1	1	482584	1	1	1	1	1	85920
CPD-14933	34971.9	35532.9	1	31763.1	56828.8	1	27304.5	24261.4	27406	24409.7	47273.2	1	1	27691	27189.8	22901.1	1	26023.5	36612.6	1	29982.9	1	37678.3	1	40277.9	44510.4	40985.7	34971.6	1	1	1	1	1	1	1	1	1	1	1	1	1	1	1	1	1	1	26949.5	25151.5	1
CPD-14378	596564	495218	1137030	1626435	1449465	1489664	831963	1030985	1694525	1292053	1786175	1877204	1083124	1045055	1620454	1557381	1996888	1940550	1395408	1377903	1	1740507	630414	1619930	1085349	1045977	1573578	1699009	3077549	2542737	2561824	2497171	2135143	2323151	2810369	2844636	2714863	2477395	6012762	1809157	1250060	1251226	2226530	2246871	204449	2874790	1270986	1196658	2049378
CPD-8141	1	1	1	1	1074653	41266.1	1	1	1	1	1	1	1	26313.4	32618.2	1	39932.4	414605	1	1	1	541582	3114995	1	932552	899262	1	891320	701902	112681	1	1	1	28798.9	26648.1	38660	33230.4	1	1	553830	246833	45271.1	1	1	1	23952.4	1	1	1
CPD-14942	2457344	190530	376291	237464	1	175225	1	155693	163670	149498	1671915	1596951	1596750	1555096	1501472	1461392	1	190335	1375700	1	184143	1	1	429332	1	360645	1	1	186821	168172	1779377	1	1	1221776	1	1	142878	1	1	1	1	1	1	396692	141847	1	111234	99409.1	1174183
CPDQT-461	1	1	1	1	1	1	1	528881	1	586863	1	387399	1	457842	421512	350621	321525	427867	1	1	491112	317456	1	1	1	1	1	1	1	482602	424051	1	239484	183863	1	182591	193013	289938	1	1	1	1	1	1	1	1	248404	221631	279818
5-METHYLTHIOINOSINE	1	1	1	300844	391125	385994	254174	225282	178220	205505	1	1	176920	1	1	1	186986	171179	214803	177112	288725	209690	157866	1	239024	1	1	235073	1	185496	186380	1	1	1	1	1	1	1	1	1	1	1	1	1	1	1	1	1	1
CPDQT-427	1	1	1	1	342328	927655	573106	499592	753347	616871	718794	758796	727631	433016	576778	548482	437373	444232	736872	488158	467615	564016	395370	1	616829	514126	514136	726507	751985	739881	820968	919278	1	155141	275047	1	349396	240610	1	1	58006.5	434194	93883.9	96453.1	197174	182963	1	1	1011099
CPDQT-406	1099935	1275625	1415859	865636	1179393	1073621	971372	830830	848794	811826	404035	747521	586660	636507	292414	710914	555659	613476	553681	588808	691806	303629	535145	1	701797	626415	497969	698886	662253	737125	701276	829266	1	161850	1	1	659725	275178	1	1	358917	1	1	1	208448	204145	320904	292537	255092
L-BETA-ASPARTYL-P	90346.3	68810.6	61236.7	61264.9	99969	80160.8	74929.6	86231.4	82912.1	119942	54487.2	119074	114994	78919.6	312462	405707	243601	133576	110055	130636	1	606788	697236	1	237770	116926	11353.2	197697	112633	129837	235440	90499.5	1	246410	246690	210952	245765	1	163803	1	1	1	1	1	357798	275584	1	66572.6	179832
CPD-9749	1185423	835864	1008557	610384	855906	1080580	621920	643830	730527	657230	648707	599840	498987	493367	440998	514516	399983	344738	419639	406468	1	370625	366056	1	188098	168374	359640	329430	368436	366460	301118	466165	1	1	1	1	1	45859.8	1	30474.5	1	1	40879.4	1	1	1	27750.4	1	185353
CPD-9582	1	1	1	1	531055	268156	1	1	1	1	1	1002551	1	2686737	1	1	1	1	914107	1	541866	1	1	1	1	3113016	1184721	1647146	1	1	490168	1926588	1	1	1	1773759	800524	2759314	881773	1	1	1	1	1	1	563578	701652	1	782861
CPD-6226	1	391069	1	1	1	1	950380	1	741595	658235	365707	381703	355638	343717	372310	307624	310837	360105	340312	92849.7	70726.7	289197	319093	515990	76079.2	80301.8	158802	261230	248072	237742	84468.8	236469	1	1	1	28121.5	112989	34011.5	1	30422.3	29068.4	36265.9	1	70347	35202.4	32401.9	1	1	59571.9
CPD0-1221	270633	275139	264067	272255	256095	245608	241410	226312	200088	222602	189508	174451	195276	202679	186299	203520	162432	193484	169040	1	89366.4	179428	1	439494	213514	212843	1	233702	205727	213360	1	1	218783	211959	220646	218406	208423	209183	205693	215710	157958	1	162097	146823	312812	328150	142415	147661	184292
2K-ADIPATE	81025.1	86546.5	1	40900	25223.9	26686.2	24620	23475.3	1	1	1	23781.8	24753.7	22469.9	43881.8	41113.4	38350.6	37331.2	1	1	1	28431.6	39209.9	42412.9	99619.6	96400	40400	33831.9	42178.5	48329.6	1	1	142862	139445	148692	149839	124616	137608	166051	151762	134066	136070	117086	133430	106355	101000	95694.2	101359	1
DPG	83487.2	72933.9	42614	53629	48719.7	71355.9	47328.3	46547.9	29866	30623.6	32031	42388.7	44694.3	36862.9	41414	1	58651.3	55164.4	33060	35553.7	1	56044.5	51490	102261	90532.1	103484	67657.1	55744.6	61924.2	76178.5	67909.8	51451.5	81645.9	102287	101310	97552.9	78675.3	80782.4	99665.3	107476	130755	75208.8	75015.6	84128	55732.1	63821.8	59995.2	79483.6	65609.1
CPD0-1372	405514	347425	361757	347480	297136	254816	130546	217672	152564	117306	88630.4	142105	5577.57	1	1	1	69769.3	210029	38602.6	37917.8	56505.7	203410	70148.2	1	1	1	1	1	1	1	113571	1	54878.9	1	124570	82799.1	1	1	308474	292067	205053	229802	115275	86246.5	55606.2	40143.4	1	49146.2	1
CPD-10468	220790	17501.3	205054	1	1	1	1	1	217127	27905.5	1	27920.2	230148	19064	1561740	231664	34319.7	175907	235834	32245.7	38349.9	37954.3	1	1	328994	1	787423	42466.4	71257.9	628416	476388	544802	1	449717	491002	551368	67711.6	1	2368866	1263016	1990579	2228108	1600799	1279212	73725.8	816234	1166019	1018764	482935
D-MYO-INOSITOL-34-BISPHOSPHATE	1	1	1	1	1	1	1	1	1	1	1	1	1	1	1	1	1	1	1	1	1	1	1	1	1	1	1	1	1	1	1	1	1	20008.7	1	22527.8	21976.6	1	1	22841	1	1	1	1	29876.2	37447.9	1	1	1
CPD-5662	1	1	1	1	1	1	1	1	2180950	1	1	1	1	1662134	1	1	1	3436890	1261097	1	1120082	1	6925818	6552983	1	959000	736000	1	1	974944	1	1320876	1080305	1313494	1	1	1	5077413	1	1431197	1276233	1	1	1	456752	772867	1	1062348	1
CPD-20039	323704	645156	722189	1111563	958663	544769	615268	959345	406614	284816	581969	938095	206893	256355	427972	211422	375809	243062	238581	400483	1	188220	423363	494987	1	1	442759	416185	758594	328314	793157	1434052	1	1005529	329647	129769	182568	386320	300063	915669	263904	101036	424395	897326	238111	149985	205488	198270	1
CPD-12665	1	1	1	1	1	1	1	1	1	1	1	1	1	1	1	1	1	1	1	1	1	1	1	1	1	1	1	1	1	1	1	1	1	1	1	1	22214	1	1	1	1	1	1	1	1	1	1	1	1
4-COUMAROYLQUINATE	404659	826247	1312749	1280000	533114	493192	766773	399481	454918	331677	1	1233447	686694	268054	496204	211662	427220	1160215	392108	217430	1	195550	554678	605070	616373	387000	188000	847922	1694028	700095	2479735	1371120	1	1103858	509227	168009	277180	163177	2057303	40206.6	338955	170189	149976	1323595	1631130	237239	210865	1	3006867
3-P-HYDROXYPYRUVATE	1	1	1	1	1	1	1	1	1	1	1	1	1	1	1	1	1	1	1	1	1	1	1	1	1	1	1	1	1	1	1	1	1	1	1	1	1	1	1	1	1	1	1	1	1	1	1	1	35752.8
CPD0-1554	46284.4	49639.6	24692.2	25898.5	38618	43834.7	71034.6	72712.2	1	1	39816.3	28488.3	67827.2	70292.9	84798.3	74394.4	62882	1	1	1	34940.5	1	29422.1	1	57413.2	53554.7	24206	1	23657	24374.4	1	1	226136	245697	201150	218139	186931	187685	185786	201285	184995	178426	196372	205212	444982	484759	128043	126408	86775.1
CPD0-1342	482285	567773	62879.5	492295	63273.7	53664.1	27879.3	24279	42635.1	430500	63213.3	61219	32606.1	38456.7	471293	488788	58764.7	525828	392551	498107	1	600823	514962	1	711860	727901	70025.9	56652.5	129084	88820.4	730747	77915.5	647851	49608.4	699000	34618.5	807229	93945.7	508741	732286	720422	806227	738877	679603	81887	875176	482984	488302	58176.1
CPD-499	1	100441	173216	1	1	1	1	1	1	1	1	1	1	1	1	1	1	1	1	1	34940.5	1	1	1	1	1	1	1	1	1	1	1	1	1	1	1	1	1	1	1	97103.2	1	1	1	1	372700	1	68359.3	22325
CPD0-1454	33228.4	1	31557.7	38493.4	27555.3	37672.1	67035.7	79702.5	77436.5	64430.2	22371.5	22136.5	32915.4	34117.3	59191.3	56669.7	76692.7	56733	1	42533.1	34940.5	23992.7	24271.7	75136.1	32685.6	25759.4	69814.8	1	19700	1	1	72590.2	216702	212790	200390	198938	220579	184351	176702	178158	98731.7	105633	125037	137065	479936	522794	78667.5	69384.1	243531
CPD0-1525	835494	863509	897017	945777	774866	302406	593474	482920	27675.7	206823	268311	237115	379462	172640	269606	128304	255679	213980	474950	171097	1	550665	56338.7	1	206306	224454	76433.6	333657	176982	216793	362972	83648.6	209611	55384	187013	202281	314767	272608	541879	306848	159979	375369	352092	337537	412085	368034	135714	56481.8	54066.3
CHOLINE	45306.2	48212.6	110017	107000	147304	145310	142362	145630	162762	166600	120454	124933	166321	155561	163760	163980	149264	158713	120971	130072	1	97556.4	104718	132488	39944	59400	122000	119213	105350	96358.9	110100	107730	325779	326582	305282	313163	332270	333051	214331	200752	309338	311700	380992	392565	370084	352000	225443	244596	202497
CPD-4422	743661	767240	996582	1016917	849350	887509	1045690	1059977	893245	854014	935402	923861	848679	831760	746806	753722	717952	708233	1	1	1	718292	768467	1	1	991684	1093607	1101945	1	1189555	1	1	411624	1	367009	1	514430	533936	417333	414872	1	405503	430271	427821	1	1	1	1	1113017
ARSENATE	1	1	1	1	1	1	1	1	1	1	1	1	1	1	1	1	1	1	830324	1	1	1	1	1	968401	1	1	1	1197739	1	1	1304135	1	1	1	1	1	1	1	1	403388	1	1	1	1	571304	173250	217026	1
23-DIPHOSPHOGLYCERATE	1	1	1	20653.8	20251.3	21099.1	1	1	1	1	1	1	1	1	1	1	1	1	1	21377.7	1	27198.9	1	21792.1	1	30728.5	22492.8	27503.6	31557.6	1	51759	35954.5	1	1	1	1	1	1	1	1	1	1	1	1	1	1	1	1	53494.6
DELTA1-PIPERIDEINE-2-6-DICARBOXYLATE	946324	961550	82379.3	59300	757818	809827	620497	713305	609349	764906	3153260	70088.9	789676	757581	754510	2314742	786274	1996802	86127.7	1985006	111506	385203	3417146	72322	32404.7	3980000	3980000	1	4021946	291661	5541120	4820147	3933531	5597205	3823579	3700172	123574	1287438	811988	462692	5308565	78119.7	244973	1073979	4213178	4260000	181478	23491.7	267783
2-HYDROXY-3-KETO-5-METHYLTHIO-1-PHOSPHOP	48106.8	59050.9	32652.6	25771.9	36401.7	110325	108346	100959	81487.9	28783.8	83992.2	125782	68558.1	68827.6	112732	120954	38172.1	106988	102708	55897.5	69412.7	37139	90158.8	21610.1	184918	203370	178122	171952	205241	198290	181774	189281	153084	150768	152204	157827	155793	163185	132195	164272	151172	163681	160588	144635	168674	155199	117403	142137	161935
AMINO-HYDROXYMETHYL-METHYL-PYR-P	315332	341552	175900	178000	135022	186103	155983	149257	103370	86535.6	238252	245729	166444	150878	164103	137198	1	1	164414	1	1	136892	1	1	308721	277000	184000	173194	341605	292250	213588	210846	488376	443892	441291	458593	417733	429501	530715	549391	451706	524204	568447	578243	413046	1	179711	208000	185710
CPD-18128	1	1	1	1	1	1	1	1	1	1	1	1	1	1	1	1	1	1	1	1	1	1	1	1	1	1	1	1	1	1	1	1	76379.1	62563.7	54825.8	54548.1	1	63548.3	83515.8	77460.6	110641	99993.6	127787	126079	1	45811.9	1	44320.2	1
CPDQT-286	1	1	1	1	1	1	1	1	1	1	1	1	1	1	33377.3	33577.2	1	1	1	1	1	1	1	1	1	1	1	1	1	1	1	1	1	1	1	1	1	1	1	1	1	1	1	1	1	1	36748.4	33660.4	1
UDP	1	1	1	1	1	1	1	1	1	1	26157.2	28310.7	1	1	38376.7	45496.3	30551.5	30607.2	57388.6	52311.5	1	48426.1	26193.1	1	1	1	1	1	20846.5	22962	25703.2	22880.3	1	1	1	1	1	1	1	1	1	1	1	1	1	1	1	1	46763.1
2-ACETO-LACTATE	1	1	1	58200	1	1	1	1	1	75270.3	1	1	1	155857	1	1	1	1	273161	1	1	1	1	1	1213845	253000	1	184684	46864.7	169188	170435	1	112814	126743	131603	61225.3	110377	70340.9	134795	103022	151559	1	178308	575372	153725	1	219936	148000	1
CPD-9035	1	1	251866	1	168739	1	147815	281616	161792	119068	744974	1	107675	197918	763430	297251	1	1	139200	378564	1	299979	275336	1	384813	524887	1	392944	1	428364	147216	173162	774848	624963	612989	1	701962	788579	715342	768261	1	563109	702007	735714	1	1	439101	1	238765
3-P-SERINE	772523	743692	418228	468147	428705	459710	522204	569728	399131	1	702082	566766	484347	543087	341427	1	404483	299002	569439	546057	79113.1	411165	371062	1	1725281	1696573	1135971	1200638	1689874	1465102	1156343	1280756	1	634377	1	658824	1	1	1	1	1	1	1	1	719880	740387	1	1	782169
CPD-12725	78293.9	73889.2	25088.7	39324	42662.1	49789.3	1	1	1	1	56201.4	59301.3	1	1	75454.8	77834.7	119547	128434	156272	146926	1	224656	131557	249005	67746.4	58689.7	1	24037.9	43970.9	31613.5	1	1	74940.6	107086	89403.9	99232.3	82061.8	82714.2	137277	126237	132065	111696	103338	104823	107807	131586	123538	126074	59007.2
CPD0-1458	812167	806025	510408	573287	809556	1	232404	613023	796826	167291	198154	214195	221938	219051	225513	262674	175543	178980	210550	227904	1	803488	129553	1	515409	603656	381605	473827	536873	1	461328	513170	436961	1	335859	485082	408705	411666	183161	1	338657	270558	1	403222	341632	500217	1	445042	476739
PELARGONIDIN-CMPD	1	24378	1	1	1	1	1	1	1	1	1	1	1	1	1	1	1	1	1	1	29752.2	1	1	1	1	1	1	1	1	1	1	1	1	1	1	1	1	1	1	1	1	1	1	1	1	1	1	1	1
CPD-8095	59066.4	73759.4	27203.2	1	1	1	49872.5	1	1	33758.7	132550	88810.7	31258.5	94317.5	230270	295018	1	1	102419	63543.1	1	87945.1	31330.9	1	81067.2	67786.6	47530.6	47247.9	116560	1	1	1	302823	354304	367064	1	327304	267388	560189	574270	449571	358919	453343	412794	401739	414053	134314	160988	62333.5
LUTEOLIN-7-O-BETA-D-GLUCURONIDE	115763	111945	45689.9	42600	37960.3	44798.2	1	23157.8	1	1	43389.7	44419.6	30024.7	26388.8	66236.7	70379.9	165289	168899	182255	177796	1	266205	136238	409120	68687.2	73400	23800	21366.7	52704.2	47193.9	32483.7	30769.8	50910.2	42786.8	53524.5	55564	40187.6	35281.1	87419.6	84251.9	63380.7	61478.4	22165.8	30406.7	77760.7	70499	43358.4	43300	50089
THIDIAZURON	236260	528430	217378	193577	190731	227687	171859	150264	150192	144187	154132	157210	126098	148634	113268	153622	117618	144460	137793	143342	1	175825	184048	386816	193705	178345	123208	141046	211499	177874	158057	174810	151527	172722	1	112341	1	160950	100470	141464	204428	141657	154687	1	163634	159781	133626	129279	128311
CPD-8097	1440978	1404034	481231	557350	581241	679210	470086	533774	1636573	328416	841116	871763	692928	661113	744638	742300	1	1	712473	755602	33122.2	505901	558991	2701986	1219563	1344098	997720	955396	1298583	1227849	967769	1000439	476031	502357	2577560	658445	437237	394883	736683	709377	542696	2816665	2668979	2657422	2357250	540016	1	1	703659
CPD0-1465	35503.3	29198.2	172829	162879	198248	195371	117556	113672	188902	210967	146708	137677	189549	175500	180564	185619	139793	133802	109132	104686	1	177424	109244	1	35443.3	32575	160504	185891	135129	133286	173791	172355	65368.6	82083.7	78723.4	77840.6	185026	200785	69005.7	75946.8	97903.6	95188.1	144543	139979	157033	161591	1	1	386856
CPD-13576	382218	377207	563744	572656	479808	507304	637122	634677	297174	307406	382562	399678	335362	314906	266865	269997	452760	458018	419005	351203	1	434491	520005	192850	1	505000	586692	571980	491634	513020	563372	571373	155530	162194	148496	120748	214027	241307	194441	187780	231289	222042	201487	251686	105338	47823.3	1	1	307222
CPD-9568	1	1	1	1	56378.7	67049.2	54715.7	53925.2	1	1	1	1	1	53390.9	1	1	77628.6	1	150447	140626	1	68124.7	71801.3	249041	45375.2	31847.7	59499.6	78501.8	30062	1	48305.9	62773.8	1	34527.4	26741.6	29047.5	59711.7	55856.3	55547.9	39567.9	108180	73555.8	74590.8	63113.1	63617.7	73485.2	63333.6	56132.5	120627
CPD0-1346	33261.9	33989.9	43694.9	39916.5	31294.3	31360	48707.1	49262	1	1	25079.8	32314	1	1	1	1	21919.4	20821.3	23470.6	24710.6	1	23871	40486	1	26636.9	34621.5	35560.4	39999.8	36527.9	31244.2	32952.8	30455.6	1	1	1	1	1	1	1	1	1	1	1	1	1	1	1	1	1
ADENOSYL-HOMO-CYS	1	1	1	1	1	1	90285.8	1	1	1	1	1	1	1	32622.7	94476.1	171551	194017	1	1	1	96024	155334	1	122391	1	1	1	1	1	109463	1	140736	1	210754	228206	1	160020	1	401233	309460	321889	204714	173414	1	157005	209671	216076	1
CPD-12025	545613	1	470013	227000	377312	293278	202347	189250	1	1	420712	1	1	117864	113513	1	837406	462281	205665	340020	1	295378	1	496948	1	212000	1	360763	1	311231	288761	1	89339.1	382938	462868	283696	345483	1179544	292215	166933	478412	132758	248702	111638	403350	222303	71719.9	415986	213208
3-HYDROXY-ANTHRANILATE	2150924	2453713	2062006	1810000	1400187	1	1888305	1857290	879904	915595	846530	1941550	1632212	1675738	912181	914450	1814690	957894	955987	993290	58585.4	926150	878484	135928	2143138	2020000	2060000	1956894	2208418	2077759	1564207	2008922	1825981	1646079	1964500	1806670	2025974	2454856	3228439	1836424	1963693	2048654	1768815	1836426	1964478	1910000	1336889	1	1733285
CPD-13455	737081	666915	575607	648861	544642	548845	459465	1	1	352829	385702	319413	322909	299042	594059	525017	1274394	1309392	678598	651114	119374	1204340	1022436	1807340	521311	526652	409840	302270	206316	243688	185327	214529	1445463	1467219	1290000	1390000	866367	976748	2428932	2417038	1880000	1938607	1346595	1318104	1045933	1144789	1291527	1343583	321842
ADENYLOSUCC	33008.9	43093.6	70077	72912.4	84404.9	73383	26119.8	31634.1	100859	90017.5	1	42765.2	50890.2	28294.8	82820.1	98403.4	141526	1	54593	59310.4	1	108871	75798.2	78994.7	1	32928.1	68906.2	31553.9	1	41734.4	31106.1	1	276231	1	244213	201914	256641	273240	208460	232904	1	244652	1	302500	219475	1	49649.6	1	123084
CPD-11228	1	1	1	1	1	3115419	1390705	1561403	6278776	1	1962014	1992255	1533964	1355843	4357081	1228012	1184444	860391	218400	1734649	1501467	968993	1029811	1	1170400	1920000	2100000	1	3508803	1167941	2174250	1354932	268784	234649	535007	746166	872518	989163	677921	706781	208782	620402	1149009	506299	648165	493000	933366	908000	1357502
CPD-12423	1	1	1	1	1	1	1	1	1	1	1	1	1	1	1	1	28497.4	26678.3	1	1	1	1	23190.4	1	1	1	1	1	1	1	1	1	1	23677.3	24337.7	25289.2	24318.1	32097.4	46177.5	42003.7	42596.4	37812.9	46134.3	29945.2	20227.3	30424.2	1	1	1
TTP	123446	90194.9	90856.7	75980.4	63043.2	68455.5	135482	139913	1	1	105999	53844.4	44304.3	53896.5	26562.3	1	48532.9	35706.8	82941.2	68119.3	1	66212	75678.2	1	210068	157798	80521.6	136862	125950	74224.5	82099	114559	1	33160.8	24272.2	28741.7	1	1	60348.8	52931.2	67515.3	1	54461.2	49928.5	1	1	1	1	1
CPD-20263	622014	598291	538191	506000	1	52967	1	1	1	82225.9	65126.6	49837.8	47313.9	43440.8	60661.1	48222.6	23425.2	76778.7	42888.5	53433.5	43603.9	65808.9	60585.6	1	1	284000	119000	118039	77492.7	192472	51259.2	79277.1	37685.6	32419.7	1	37566.7	261721	44405.9	60362.7	72590.2	51121	50186.4	54626.6	66870.7	113378	82700	74269	61685.9	237847
CPD-510	496623	480738	324776	362991	267365	306426	447586	440122	153556	179130	268460	259738	215230	186228	165328	160518	372928	409705	248878	239327	1	273006	381362	267155	596198	646724	382963	382486	354887	330513	271072	288200	516407	509108	427940	457532	398863	436939	647440	631073	534657	540909	635637	589604	189712	153321	108528	151098	134894
CPD-12491	479936	333580	315225	259678	262488	274710	162404	168806	164088	102811	198586	238228	213080	106798	100482	101130	159320	94992.3	234990	91267.9	1	212474	135033	1	118239	109977	615385	612976	124629	1172357	81140.1	83083.9	428259	235583	49583.1	75638.7	26165	1	249975	886765	740423	56749.2	814621	83661.6	38823.8	436869	375284	372081	1260271
CPD-6123	110926	77571	227675	100470	199660	211200	154774	158438	247403	1	338050	251824	216487	216038	239170	48493	298347	309215	275909	77505.6	1	268887	1	83264	173461	171786	108967	126066	1	162556	1	693659	1	114783	462622	483528	1	428470	265383	292436	1	60972.1	267927	262157	223142	476742	207285	187863	111882
CPD-6121	110926	77571	226933	100470	199660	211200	154774	158438	247403	1	338050	251824	216487	216038	239170	48493	298347	309215	275909	77505.6	1	268887	1	83264	173461	171786	108967	126066	1	162556	1	857808	107107	560662	462622	483528	1	428470	265383	292436	305066	212020	267927	262157	223142	476742	207285	187863	111882
2-2-METHYLTHIOETHYLMALIC-ACID	81612.1	50322.5	1	48115.5	42230.6	1	1	1	21510.2	34555.6	1	1	71105.6	1	106305	77808.2	240329	317187	186690	172447	1	256459	164071	1	41601.1	30725.1	56208.1	41946.9	51550.2	28598.4	48486.6	1	48168.4	59187.2	59254.2	72659.5	103672	91910.6	130370	125764	94553.1	83699.2	119395	116386	30358.8	44024.6	43514.4	46426.3	67806.8
5-PHOSPHO-RIBOSYL-GLYCINEAMIDE	63204.3	67460.7	42077.7	61788.5	39092.2	1	1	1	1	1	1	1	1	1	1	1	1	1	1	1	282816	1	1	1	1	1	1	1	1	1	1	1	1	1	1	1	1	1	1	1	1	1	1	1	1	1	1	1	1
CPD-15288	1	1	1	1	1	1	1	1	1	1	1	1	1	1	1	1	1	1	1	1	1	1	1	1	1	1	1	1	1	1	1	1	1	1	1	1	1	1	1	1	1	1	1	1	1	1	1	1	1
TDP-FUC4NAC	1	1	1	1	1	1	1	1	1	1	1	1	1	1	1	1	1	1	1	1	1	1	1	1	1	1	1	1	1	1	1	1	1	1	1	1	23471.5	1	1	1	1	1	21555.9	21796.5	35902.3	47475	1	1	1
CPD-12422	1	1	1	1	1	1	1	1	1	1	1	1	1	1	1	1	1	1	1	1	1	1	1	1	1	1	1	1	1	1	1	1	1	1	1	1	1	1	21816.1	24714	1	1	1	1	1	1	1	1	1
COUMARALDEHYDE	201710	261748	1	1	387883	590017	623136	545415	133329	526341	1032363	279896	1	302044	213230	236166	581811	634137	1	616070	1	80895.1	1282923	441981	1100411	1954760	2039609	2115437	2112077	1987815	2091242	2154474	1548680	1972307	1414832	1892002	2106573	2093476	1941545	1497899	1830707	1873894	1431669	1579515	1564767	1454153	1492832	1543906	2049181
CPD-6602	1279533	1362547	1	1	1	1042934	789459	1041371	1577860	775226	1594163	675395	1396747	1350623	1363087	1258014	1354953	1206848	1151860	1029732	171418	1004744	728080	1	643382	1274642	351703	1352512	1430136	857364	941239	949461	879258	679300	503622	566167	609397	1100186	358245	648525	877680	159686	875794	755035	698769	769520	171475	133839	1032836
PRO	3909533	4096847	3085517	3277909	5362580	5584348	5637370	5653013	3837607	3233592	1	5425428	1	5597282	9810506	9523435	1	1	1	1	235604	3083069	1	1	1	3263966	2238960	2293874	1	1	2338204	1	61500000	61300000	59800000	59600000	65500000	70300000	66800000	67300000	71000000	73400000	79400000	80500000	67900000	66200000	57600000	62500000	5834559
CPD-10471	1	1	60205.7	83900	25172.8	1	34760.5	45653.3	48185.6	55940.8	37576.1	53114.1	28309.5	24183.9	70722.8	53928.3	40174.9	1	55479.4	55558.2	1	1	24140.9	1	293641	301000	110000	58311.9	48607.8	59507.5	40959.6	32569.3	81910.4	82219.4	49647.5	55512.5	1	1	170495	144962	91563.8	105819	166078	161969	1	1	23905	26057.9	23851.3
CPD-16535	1	1	1	1	1	1	1	1	59693.3	52391.1	1	1	1	1	46571.2	40385.3	1	1	1	1	1	1	1	1	1	1	1	1	1	1	1	1	1	1	53912.8	36412.8	77050.9	74381.2	1	1	1	1	1	35704	116599	93166.4	1	1	150946
CPD-7662	1	1	1	1	1420668	1	1	1	1162857	1	1	1467852	766181	1	1189177	31389.2	1	3004024	837917	542974	1	1196290	369696	1	1	1	1	1	1	1	1	1	1	1	1	1	1	1	1	1	1	1	1	810663	884195	1	1	1	631546
CPD-14735	257394	351439	412978	402543	219477	385910	252839	349194	869779	584512	1	610780	1	1058207	949684	1	1	1	1	1	1	1	1	1018574	1	1	660125	684943	1057923	634681	1	1018171	1	1	374322	1	1	463246	1	1103817	1	1	1	397746	375748	1	459594	1	1
CPD-12132	1	1	1	1	1	456143	1	1	1	1	701556	1	1	85092.2	87246.4	321978	106986	1	1	102354	1	1	573021	1	1	286914	1	1	359456	194114	1	1	132450	1	1	1	116964	1	449898	420309	1	1	1	1	170024	213355	262828	272597	1
CPD-14863	1	1	1	1	1	1	1	1	1	1	1	1	1	1	1	26180.7	1	1	25901.7	23464.4	1	68285.2	1	1	1	1	1	1	1	1	1	1	1	1	61002.8	31020.6	90903.2	43666.1	30789.9	31056	1	44776.3	1	1	36905.9	31492.7	1	1	25775.5
GLN	382833	2156847	408413	3165385	428750	3342614	4259495	4428897	4440251	4158958	3619070	3458224	460184	3744414	4585142	1	358323	4279791	419983	3020818	140126	3869578	1	3039792	461803	2546413	4009450	3729662	3402499	3558907	4231124	4300997	7760985	7810579	8448260	8061449	7540073	7223716	8372037	7503171	4591960	4767412	5229110	5428002	15600000	14800000	2924223	2935734	6786060
INDOLE_LACTATE	519280	649915	744658	541000	677406	641469	521721	522952	523072	492282	1	537054	457670	509428	491970	581511	468747	541815	496382	497175	1	528252	1	1	481171	617000	642000	644225	1	1	587676	490193	805266	767002	625018	642855	632657	689758	671496	646740	716669	696512	646836	603631	642986	704000	555040	553000	580420
CPDQT-299	1	1	1	1	1	1	1	1	1	1	1	1	1	1	38600.7	34899.6	46274.1	54889.3	49571.9	45247.1	1	61538.8	39359.3	178190	1	1	1	1	1	1	1	1	1	1	1	1	1	1	133430	110239	57572.9	51869.3	1	1	1	1	1	1	1
P-NITROPHENOL	13500000	19200000	1	1	268992	107729	252664	1	186060	1	212394	361632	144491	402908	158630	16100000	186840	169736	178648	1	1426863	1	13400000	1008062	1	289578	112618	199147	1	1	252049	16800000	16800000	16400000	1	1	151447	144117	15100000	182559	16000000	240829	189727	261667	1	106503	78712.6	410021	398043
3-METHYLTHIOPROPANALDOXIME	1	1	1	1	1	59011.5	251406	238269	334404	319393	1	153523	1	1	368000	331999	118144	102492	56436.5	38727.9	1	45643.4	44227.6	207257	126099	36574	131408	199094	168079	170947	202768	233983	582982	630405	692145	720760	695704	663110	722367	650467	502692	426796	666604	581836	472840	1434137	328199	335246	223695
CPD-15172	1	1	1	1	1	1	1	1	1	1	1	1	1	1	1	1	1	1	1	1	93808.5	1	1	1	1	1	1	1	1	1	1	1	1	1	1	1	1	1	1	1	108371	34195.7	1	30493.1	1	1	1	1	1
CPD-412	707775	383498	414044	925606	744288	852499	752620	1080454	470305	345484	626317	260239	246324	304324	468033	258306	390693	291767	481320	1	1	220442	469898	991667	1933246	1	749972	507531	826489	337079	871747	804167	1	971302	152499	163700	247164	409924	310253	400191	308189	1	446145	906302	260312	223028	238954	233655	131892
CPD-7546	986755	1	1013047	319741	324743	302662	307984	501316	414208	676144	501254	431497	1	438514	518158	444188	1	1	1	465893	432380	407238	297015	1	547350	395606	431174	492140	463776	409262	547110	526512	1	208849	1	213669	1	1900698	168491	165009	212615	145985	1	1	237945	261515	340772	181149	272083
CPD-13717	103143	190411	186504	132973	494137	513396	290538	271477	351278	347410	525608	552245	626354	540657	603758	589334	308459	279287	515632	556426	1	438045	368442	1	358975	422426	549490	674252	543156	433167	723400	669536	589925	512006	566000	543834	691388	618819	549051	702780	496544	698629	672294	608964	822464	757168	338561	512134	387724
CPD-10525	1	249980	858278	1587432	1	174687	1286327	1029838	752320	147660	149529	768235	82055.2	520563	98550.6	305882	500674	92507.7	309237	105520	120616	142349	95827.1	160942	122740	80755.3	667562	602559	125456	98174.4	598360	134452	36914	37973.6	51456.6	60661.6	276545	243912	112133	109409	107361	85731.1	179474	93556.4	153111	41559.8	51588.9	45732.6	60178.7
3-UREIDO-ISOBUTYRATE	6919907	7130623	6366373	311227	1	110418	1	6063043	1	166032	1	521188	543282	694256	620573	509680	1	6359925	6440556	6065267	213222	6672428	1	824033	1	11100000	10800000	1	11100000	11200000	11300000	9969377	10000000	8353953	11300000	10600000	12200000	11200000	9241540	11000000	10600000	9913602	11700000	11200000	12300000	12700000	8504889	8614921	11100000
CPD0-1571	283269	260428	213862	1	198225	185486	212092	225472	195103	195147	163990	199029	213962	206182	292366	213830	212204	201457	218101	205523	1	173387	162153	1	342643	335038	345109	340938	376228	355337	362676	322430	320420	279578	353387	340451	374199	346498	314528	1	331594	325512	346984	414324	341855	329785	276972	344242	361783
CPD-7080	92165.4	115020	1	88398	53195.4	57126.8	65908	52627.5	35070.3	40307.4	72192.9	42138.8	36588.5	33266.9	73454.9	47587.6	30428.6	30542.4	28448	41424.3	1	32437.1	38378.5	1	35152.8	68112.1	53352.2	50111.3	56089.5	56754.1	67562.4	50199.9	38036.8	37211.8	40071.6	38872.3	36387.9	36018.8	40533.5	39173.9	40571.9	33461.6	30249.2	1	29430.5	22080.5	25131.8	28479	32367.4
CPD-7418	404441	1	420190	645427	459010	1283292	344831	516702	1	534662	1376864	1400146	718215	1029331	608860	573332	589989	1	684522	613775	20856.4	1157952	556841	1	1282139	1159974	1769516	1143389	1227919	1259299	1262383	1161243	890090	865913	696034	855793	966934	1	760514	903553	803782	866692	747026	849538	889582	978779	699662	795147	916190
CPDQT-343	1872621	1817513	3761101	2072230	1572687	1	2571935	2565642	2173521	2195722	4941249	2348472	1	4965017	1	1	1	2575720	4021401	1	1	2031010	2475805	2583299	1	5498021	1	1	1	1	1718965	3144786	1	1	1	1510674	1	637262	2571232	1	1944820	1616875	2669769	1	434598	406806	1	1	1
CPD0-2496	1	1	1	1	428943	473089	549509	504613	1	1	405674	283903	727305	761362	1	890006	513056	590008	463334	597410	1	1	835466	1	1	1	353605	593632	1	1	1	1	1581664	1128907	1431193	1404326	2591054	2595000	7688.64	816815	1963453	2514905	2022763	2493374	2003841	1	2107732	1900225	1264411
CPD-13770	523567	582624	1	326034	204872	1	1	1	1	1	91953.1	287481	97466.2	1	1	1	80644.6	1	99116.3	362422	429460	109216	235906	1	266281	1	435518	212745	1	91580.8	1	263881	1	1	1	1	1	87080.4	255507	226381	1	1	1	1	1	1	37944.2	1	103164
L-1-GLYCERO-PHOSPHORYLCHOLINE	1	1	1	1	524217	1	1	1	1	427829	240414	1	729447	756521	1	948715	567370	584955	1	1	1	1	786441	263468	1	1	1	1	1	1	1	1	1589103	1439534	1505679	1	2731058	2611794	1	1	1953172	2479244	1	2465560	2273194	1	1	1	1
L-THREONATE	146902	149587	148432	40900	118746	26686.2	24620	30138.4	69208.4	57878.7	37972.3	29583	117315	22469.9	43881.8	41113.4	52751.8	124563	30952.2	124469	1	28431.6	44540.6	162241	113999	109000	40400	33831.9	42178.5	48329.6	149160	123708	142862	139445	135299	144331	124616	131752	171605	151762	127409	136070	117086	146710	81672.6	107337	95694.2	101359	120117
CPD-16531	1	1	1	1	1	1	1	1	1	1	1	1	1	1	1	1	1	1	1	1	28401.3	1	1	1	1	1	1	1	1	1	1	1	1	1	1	1	1	1	1	1	1	1	1	1	1	1	1	1	1
INDOLE-3-ACETYL-GLU	1083001	512930	487634	456843	276100	487623	723392	203059	229505	430577	425099	582341	643281	647112	66610.7	434012	1	206297	69658.3	162522	121248	440169	122260	1	599389	585064	200959	217324	2415884	249654	100344	80934.1	256415	1	275880	457039	58779.2	346415	193169	198801	1227916	143029	79865.5	649621	286412	298872	92631.3	107993	1
CPDQT-36	529193	146377	154794	189000	235568	174935	172294	136136	141258	148094	148813	126668	146913	153554	111767	167334	88231.3	146754	133994	142348	1	164892	173734	391001	143775	201000	193000	143057	211925	231765	149645	190804	156361	168717	143279	112032	182767	158165	124826	146194	210218	131048	151788	119822	166574	148000	154084	145000	128847
CPD-6801	1	885319	660282	1046106	783995	848903	935742	339189	866252	546517	612691	276177	852616	908012	791166	733237	373197	418763	658995	466829	448235	203420	255169	1	1	552316	678308	837900	746504	368906	636722	630052	67477.3	48992.1	39125.9	1	1	1	447304	1	463883	1	459945	81361.5	1	1	55160.5	315906	1
HIS	162613	288207	196375	1	229869	1	1	142152	229028	210635	1	1	1	209928	1	1	213443	400786	1	1	1	1	224765	1	1	222245	1	265208	317994	199928	1	1	463957	308096	543146	1	561936	613317	854471	828519	218956	616277	699947	831464	1061312	1	486492	285758	169518
CPD-6955	1	1	1	1	1	1	1	1	1	1	1	1	1	1	39381.1	45238.3	1	1	1	1	65520.2	1	1	1	1	1	1	1	1	1	1	1	29824.7	95335.9	73076.6	210746	46912.9	44375.7	325145	199103	343976	353704	360704	344165	261279	270427	257498	295861	1
CPD0-1141	1	1	1	1	1	1	1	1	1	1	1	1	1	1	1	1	1	1	1	1	1	97488.6	1	1	426485	1	1	1	1	1	1	337307	1	201666	1	1	1	1	1	1	175727	147286	1	1	1	446392	428167	391981	249674
CPD-12385	84162.1	95375.2	47248.8	32914.1	70666.8	72376.6	28996.5	20289	34373	38881.8	105116	156906	42987.2	27329.2	33362.3	129557	119064	434882	213829	388459	121792	224625	156167	1	221333	103582	47590.1	90300.8	266962	296164	221065	169320	28454.6	73451.2	1	1	80148.1	1	1	1	1	1	1	1	1	43429.1	1	1	99515.9
BERBERINE	1	1	80920	1	1	1	1	1	47297.7	439477	326319	69103.7	480477	421528	431385	564739	409050	1	296622	410878	154767	378000	365390	1	431850	18199.8	281240	44425.6	364164	276702	357636	391943	1	129509	1	469484	110432	27558.5	176170	1	173505	127032	293630	191510	34640.4	365516	134686	137052	1
OROTATE	1298147	1138926	784418	748000	634988	651603	733690	653803	361495	440083	1070016	982522	642968	695566	568947	546684	431649	481207	817642	862327	64955.3	1	1	731207	905633	809000	41900	46196.6	974632	812965	62296.8	604852	285357	299120	260040	324541	25328.3	314056	310050	244039	166967	142854	216447	148968	424902	450000	150460	178834	471953
CPD-9608	62732.1	70762.2	1	47003.9	1	1	32184.2	36499.1	23712.3	29492.5	24723.3	87252.5	25089.3	24760	1	1	1	1	1	52443.6	1	1	1	95668.7	68332.8	85886.3	72602.6	1	73461.8	58667.3	59339.7	56809.9	21645.7	45520.8	86558.2	101662	118591	121378	60279	61100.6	70581	68653.8	90810.9	69987.2	47894.4	120573	52822.5	23185.2	77244.8
CPD-11552	54673.2	61125	34398.3	46800	43261.9	43245.1	43440.4	35098.1	40857.7	27046.9	120647	144169	39262.8	30923.4	35272.5	1	83993.9	25248.6	25326.3	31029.6	1	60174.4	38169.2	523848	104724	64000	56766.2	61625.2	67195.4	121987	123356	48197.6	48686.4	39243.9	62785.8	55821.5	1	46697.9	55624.2	59052.2	77272.8	1	1	52828.1	48830.4	49994.5	47428.9	48308	273271
CPD-7291	1	1	211072	115557	145786	319543	1	121120	89393.9	140515	305489	236790	144342	179201	115776	225020	111799	196886	1	681173	89462.9	751934	1	289610	110731	169802	191248	157416	600924	537376	749701	1	126483	136749	180597	354416	700316	648836	287107	286098	529928	561846	689703	1025009	929735	1061170	541923	688591	1495857
CPD-14443	103883	78384.9	49331.3	56500	39843.8	37962.4	40496.5	47459.5	298191	423242	48688.4	61645.2	1	25751.6	70219.7	39481.1	58454.8	68212.6	63258.8	101499	1	73860	63492.9	1	1554421	87600	44000	575425	835053	685278	627317	687753	273426	715035	549171	580229	854776	1548597	1365303	359306	278802	350737	335189	1156103	872253	1340000	921773	53200	563325
CPD0-2099	36797.2	38360.3	60855.9	50178.7	39168.7	45318.7	40671.9	31643.3	201877	122458	95060.9	42039.9	45138.1	61120.1	34624.5	38431.4	43347.1	43410.5	45210.8	33552.1	1	25477.4	62039.2	101932	65310.9	55122.1	28784.8	24809.8	61225.1	42490.8	24711	46920.8	105677	101508	64334.3	88031.2	79645.5	72823.2	54085.2	67772.5	58400	68812.6	75468.4	59372.6	60556.3	63465.2	40889.5	70852.3	1
CPD0-1396	709629	1	173713	1233052	1	287567	1	1	1	1	857598	1038807	960410	1	1	787680	1	1	1172397	1	173795	1	710042	199352	1	1	1	1	1	1	1231897	1	1	1	1	1	601033	583261	1	483261	1	430275	688831	1	541633	489384	418846	456891	1480811
APIGENIN	92099.6	71753.5	1	58669.3	28261	1	1	1	1	1	1	151583	1	1	33584.9	246187	1	1	73347	90934.6	34261.9	1	46637.2	1	92699.6	52584.1	90330.2	103909	1	1	1	1	180012	154554	294885	266648	230746	232468	346103	344138	424104	531060	482060	427818	307558	351026	293675	350397	142853
CPD-5541	1075689	1224523	1156375	1273827	1362760	1	2360415	2471721	1307028	1	2444183	66917.9	1	78637.9	347558	168159	82144.1	174865	120666	57556.6	64369.6	1	28584.2	2390815	3420521	3710000	1	3306958	2870760	1	3135695	3390811	2368371	2445354	3320912	2999933	2495781	2484283	4073292	4077925	3769244	3844401	3741181	3345181	2235571	2326290	2185883	2919994	2453698
CPD-17447	1	247148	1078831	1	345043	408815	1	124500	110406	355813	571972	176492	469375	136439	236711	200487	1	1	110824	75545.1	120316	262089	123068	787494	63140	1	1	1	1	89051.9	93613.3	81762.3	1	1	1	1	1	1	1	1	1	1	101639	1	1	1	1	1	1
4-P-PANTOTHENATE	25604.8	1	1	1	1	102701	1	1	1	1	1	112901	80229.2	66256.9	108077	148171	1	82806.2	104935	1	1	103409	103583	1	1	1	99953.9	1	83728.1	81834.4	73800.5	63530.7	111894	114464	216280	151418	192995	204866	95194.4	85951.5	206952	125535	193908	178937	270089	268009	103165	105560	242697
CPD-14741	683754	1	1292822	1414040	876535	1451749	1212272	1160606	809735	821004	1226254	945945	695081	870326	731615	854009	610070	644668	737650	783316	1	1115575	861720	2176303	597259	543879	775592	689230	968927	886602	677426	821028	103733	69523.4	330013	285973	355267	349006	613998	649247	351428	395695	334346	308537	426574	2206112	655628	780194	443746
DOPAMINE	885463	963367	1275435	818507	452567	17341.8	1202646	1076013	527169	440562	1010568	971363	25558.7	1191332	706501	719924	28872.5	849100	515611	1	1	342666	42976.5	1	47507.1	38357.8	1	55599.5	1047364	1036842	633611	599273	54775.1	45141.1	873027	842802	80763.4	86002.5	88588.5	99302.3	99565.4	96558.3	78472.1	76776	31343.4	35718.3	28355.5	44842.1	24908
XANTHURENATE	59710	109493	54518.3	72948.7	1	68598.9	66023	70356.2	29090.9	50718.6	35876.4	39557.6	61628.1	46506.7	22937.6	42434.5	1	1	1	1	1	69230.6	1	1	58484.2	98198.2	1	1	112304	24612.6	1	69509.7	141925	1	102501	92963.4	114602	143014	119449	105526	119464	131626	129030	110181	123361	85038	120568	104790	44589
CPDQT-432	23469.6	1	1	1	1	1	1	1	1	1	1	1	1	1	1	1	1	1	1	1	1	1	41575.4	1	1	1	1	1	1	1	1	1	1	1	1	1	1	1	1	1	81457.9	1	1	1	1	1	1	1	1
CPD-82	1	1	1	1	2278670	1511597	1	336694	1299025	674629	747827	385805	1578070	1478848	401372	1375675	861240	1106397	1118148	453181	1	517464	1171905	1	1	689239	824053	692394	732230	1	1311952	1	398396	1	275917	1	906605	928371	714212	664650	1	874255	331755	686383	673899	161244	541798	1	1070733
CPD-4862	182121	159897	148426	140000	116235	111278	92573.3	91810.1	89651.6	83617	66137.9	71661.4	76746.9	74563.1	74256.8	54352.2	78118.9	77773.4	66299.5	70951	1	65297.5	58883.1	203377	97393.5	90800	95400	88887.3	77251.1	1	1	1	22314.9	58766	73167.3	65718.9	69217	66068.5	61865.6	73312.7	1	74624.7	1	66444.5	63955.7	53624.3	45277.9	1	1
CPD-7096	45094.6	30706.5	31921.3	39928.9	28446.4	124248	104075	105463	84147.4	62489.7	111262	121749	52661.8	58652.1	73166.2	72049.4	1	1	61752.3	71904.2	34261.9	1	1	1	75514.3	77389	67083.9	81437.5	114374	97114.5	85316.6	86891.4	42925.1	55478	43088.7	50889.8	42384.1	45078.1	37815.2	29933.3	30394.3	30059.3	1	1	1	22559.9	25818.3	35754.9	23935
CPDQT-407	455070	350013	1530657	1511824	1322524	1017017	994189	1042419	883467	600702	896734	868772	610884	786927	500218	482833	496622	290096	567179	515098	112980	457484	292423	1	233973	203083	774871	639998	582660	394838	474796	814915	614349	516754	1274573	1290479	1731554	1781785	385979	635234	797714	1751861	1751796	1797483	2155005	831408	602216	799199	194784
CPDQT-341	1	1	2854988	2863804	3170164	3672955	4750249	4659986	4444787	4422178	3795283	3571353	4016296	4008199	4837411	4426691	4385693	4250820	3502658	3221162	159497	4332529	3386333	1	3029922	2995740	3204334	3867607	3570392	3647797	4606059	4981504	7867054	7894205	8676002	8904261	2653029	7753026	2767756	8468459	5588365	4954993	5915210	4985428	13400000	15500000	3136206	742092	6321907
INDOLEYL-CPD	1	1	1	1	1	1	1	1	1	1	1	1	1	1	1	1	1	1	1	1	1	1	1	1	1	1	1	1	1	1	1	1	1	46798.3	36143	45444	54143.4	48039.4	53591.5	1	59510.2	74670.4	46461.5	1	1	1	41629.1	1	1
CPD-11394	1	1	1	38549.2	1	1	1	1	1	1	40868.4	1	1	1	1	1	1	32539.1	37995.2	1	1	1	1	1	41850.3	1	1	1	1	1	1	1	1	1	1	1	1	1	165807	153881	1	45229.9	51230.1	1	1	1	1	1	108620
ADENOSINE-5-CARBOXAMIDE	455070	373172	1535744	1931387	1521818	1017017	728622	1041993	877002	526744	896734	856888	885079	786927	500218	627436	496622	290096	567179	515098	112980	457484	287152	1	229149	199080	764808	639998	590212	394838	474796	807093	614349	516754	1274573	1290479	1725674	1781785	385979	635234	797714	1751861	1751796	1803360	2155005	831408	602216	799199	194784
CPD-12630	2482371	1763982	4427460	2386891	6784309	3344670	2779998	2557632	1012704	625371	1790263	937870	724307	530711	571975	633104	1675632	545864	865519	667395	609361	972323	3230273	4180473	808997	618410	527049	424174	646408	910161	808131	1672097	257781	305546	348501	117909	198387	350576	1	180024	272563	298488	182491	176219	371363	1588930	1304343	2164207	3227527
PHENYLGLYOXAL	1	1	1	1	1	1	1	1	1	1	1	1	1	1	1	24028.7	1	1	1	1	1	1	1	1	1	1	77447	1	1	1	1	1	1	1	1	1	1	1	1	1	1	1	1	58271.6	1	1	1	1	1
INDOLE-3-GLYCEROL-P	75532.6	81783.8	3142283	84698.2	81830.9	3359330	33593.3	1	1	1	58961.9	3618131	49222.1	1	63797.7	63070.7	1	1	5020174	932963	280608	1	1	60825.7	1	143582	4646480	6678858	79712.3	76350.9	6767880	1	3651224	4942100	1256687	3863048	1	1	38546.8	44633.7	5370562	3883671	5327902	4633027	1	1	1161012	1	1
ACETYL-GLU	1020662	1067385	662593	716840	1	863182	1	731876	1	851736	1238521	798665	783907	798644	785121	155476	812764	798369	655888	1079583	167762	1030803	1	1	1	1	186618	157914	1	1	1016247	2142118	1	1961397	1	185574	1	1	1	1	1	1	1245830	1	1	1	1	1	1
3-KETOBUTYRATE	147850	1	39801.8	73019	41952.7	72205.8	60741.3	30538.3	53655.8	76242.5	501549	105995	33404.8	33408.7	33897.6	127454	70249.8	169582	1	64784.4	1	58706.7	139029	1	1	1	195641	37348.6	1	106045	95493.5	175814	66171.5	230100	243392	104355	87744.7	934350	189357	163982	207182	81625.1	1	165142	1	1	1	1	789675
MANNITOL-1P	799615	781934	672472	843427	645149	883906	717205	700780	664138	636834	785668	851821	1	577281	767393	824830	892499	879138	747048	1	1	835487	851470	1	1393577	1508162	37916.8	1416278	20157.4	1491171	37029.3	27458	1289517	1342878	53877.6	91979.9	182020	219714	57775	23103.2	210723	224834	212644	242719	117437	122933	77243.5	59076.7	1174546
5734-TETRAHYDROXYFLAVONE	75532.6	81361.4	3658879	5226752	75464	3359913	33665.4	1	1	1	58961.9	3726625	54904.9	1	63797.7	63070.7	1	1	5136626	4539187	280608	1	1	60825.7	1	143582	4646480	5267393	102966	5361602	6923131	1	3651224	4965259	4649114	3218764	1	1	38546.8	44633.7	5496514	4002754	24923.4	4633027	1	1	1367154	1	1
CPD-18130	1096241	1177795	1643690	1719442	1523513	1619014	1861152	1911317	905130	874929	4584429	1334773	1228261	1229986	1076337	1045490	1655540	1643391	7051515	6969952	1	1425466	2072099	6537013	7989206	2002557	8959039	6464403	1800767	1749451	1909085	9508380	831013	4696980	800030	799675	973837	1038782	1063238	1097463	1110990	1085151	1449406	1394181	2469516	1031653	962342	4548164	1115348
CPD-9306	454782	576667	1	1	539057	654684	1	699109	779091	1	589380	623322	1	632098	866680	1	658988	1	1	1	31857.1	1	1	1	1	1548751	248982	1081048	520140	1531502	267456	1	1382659	1404838	1006971	504139	1138369	421027	1051429	1	1549774	434793	1361387	683429	1045026	1010632	1415728	1168082	153918
EDTA	796987	557462	392316	625965	661596	507698	404638	483658	307180	324128	542859	455366	321990	415388	346298	375149	313440	321676	549629	460489	477746	339326	1095280	1168993	451937	436798	322309	472426	505412	508287	607929	382384	887721	108630	117466	230354	220322	767385	199958	256180	424140	339085	244977	180746	161696	179596	1	128573	459111
L-HOMOCYSTEATE	564280	450798	234633	52111.2	357218	109132	154364	236364	118031	139614	23350.2	143389	1	182590	103550	91594.4	26688.6	62800.4	156267	40038	102147	50514.2	188265	161897	231110	188461	146333	120212	306818	151392	190955	249512	134696	145428	453831	538199	50017.6	176634	388968	108465	138661	488398	533080	272204	145740	163250	317345	485942	356795
DITHIOTHREITOL	1	429624	1	237000	158185	1	171694	489148	1	1	59338.1	480988	1	230516	57548.2	49841.5	1	1	1	1	1	253237	24107.3	1	273162	81300	357000	125620	164873	210676	135407	136837	132163	165352	142175	98068.6	240421	221461	128928	114474	116730	144496	145372	352834	155846	102000	263112	378000	97299.3
CPD-6886	448497	349132	477550	338764	487239	1	83034.9	102060	82346	82287.4	140328	148062	76936.6	1	86960.4	173287	209624	237419	244090	1	72408.3	642757	145488	719825	71820.2	89040.3	161121	65971.4	187157	180149	1	1	58170.8	45954.6	48819.7	82015.3	90623.3	71346.8	305303	57700.1	126699	142012	26276.6	22207.1	1	1	140891	32725.9	1
THYMINE	1	1	1	1	1	1	1	1	1	1	1	1	1	1	1	1	1	1	1	1	1	1	1	1	42670.1	39291.7	80838.3	88557.3	79504.4	79956.8	78488.9	71573.2	67286.2	48714.2	53400	57677.6	89499.5	107914	45337.5	30227.3	31577.5	1	58352.9	65801.9	106493	69232.1	1	1	65243.5
CPD-16578	58292.6	53325.2	59808.2	73131.9	124219	69140.3	32148.2	33887.4	40152.3	26344	46103.6	36701.3	35304.2	25941.3	40752.9	20771.2	20365.6	25931	24942.5	25238.7	38339.8	20545.6	21071.5	1	83570.9	150278	65295.1	36932.1	50349.6	84503.1	24787	57387	38354.3	32801.8	33348.3	49299.2	50539.6	54425.3	50205.9	33234.5	23198.5	28633.9	42422	21824.8	31124.6	41274.7	46334	43037	55624.6
DIHYDRONEOPTERIN-P3	1	1	25836.1	263484	310245	33893.9	264698	264068	61098.7	47736.9	28094.4	25895.6	35948.6	37015	40126.7	37237	25021.9	221022	271720	247679	1	25373.4	192740	25767.8	122560	81976.3	20592.4	29184.9	20425.1	24158.6	351333	27063.5	25118.3	31423.8	38609.9	36182	49127.5	53812.3	146935	124264	25049.4	30856.7	35179.8	32859.2	51260.2	60508.9	27818.1	32009.4	63752.1
CPD-11553	332773	239038	393952	255798	304668	238535	149961	146328	170937	131314	76544.9	35912.5	98406.4	22001.7	44607.2	39288.1	59599.3	68729.1	46703.2	40783.9	164155	42597.1	68694.2	800436	74721.1	89112.7	114117	119792	63054.1	55781	124373	217080	88923.7	1	91900	91670	102408	42021.8	101712	103366	107775	88233.8	90752.5	91352.3	23678.8	1	79837.5	99743.6	1
CPD-6862	49001.7	35556.3	116871	94412.7	60311.1	1	55054.5	1	75822.6	66609.7	1	1	41882.1	1	70191	52926.3	84642.4	1	1	1	1	87954.6	61035.3	1	75374.2	81543.3	1	1	1	1	1	1	92890.4	1	86085.6	86120.3	119896	135924	55230.3	64352.2	38845.7	1	51246	58041.2	92470.3	95553.7	51492.9	49247.2	72268.4
PREPHENATE	126378	183579	131177	24520.2	122186	38865.3	1	21845.8	34165.6	23431.3	106510	51965.8	52972.4	54575.5	91003.2	62819.7	199089	197527	189141	172447	1	225151	137782	1	41580.3	1	36497.1	42848.3	59225.7	1	46686.4	57982.9	95595.2	84959.8	72251.2	89801.6	195997	210399	69642.1	84725.5	314359	359846	375891	316715	126334	126641	115709	121439	35755.3
L-CYSTEATE	1	1	829531	799303	998745	1	1	765114	893932	859670	1	1	1340243	1326270	1342471	1315290	1059379	1076227	1	1215584	62923.6	1065215	1	528564	788438	803240	620799	709309	1118306	754793	727886	1	550990	523339	936762	901629	530400	525741	1186678	1179856	974559	1079879	952012	930597	842306	881312	914985	921853	823396
2-FUROATE	747945	811209	739141	758288	122771	717667	1639910	820213	540655	516397	734331	187532	616702	642455	627706	170581	182840	1910874	1668773	1927954	83209.2	1	1	1	1	2176113	745493	1	720555	731964	693910	2076132	547802	1932942	1921765	1	2086993	558428	662565	1	2072027	622687	1	559856	352631	1	437062	1	1
PROTOPINE	1485626	774996	918874	1314328	691335	457770	2238003	568614	400567	395854	1	139520	763745	679112	1	340345	1	1	209529	270010	1	1	460770	1	1	1	161433	367012	1	582774	1	1	615090	633725	1	1	281106	1	639886	1	242906	1	155220	1	232458	1	468409	394671	1
CPD-65	1	1	1	1	1	1	1	1	1	1	1	1	1	1	1	1	1	1	1	1	1	1	1	1	53537.9	1	120203	116267	107052	107949	102858	83002.9	83627.1	48067	53931.7	68584.4	95706.7	125258	115205	42241	53389.6	1	76372.5	77487.6	106493	93582.2	53271.9	1	64437
KDO-8P	150261	135862	133548	144000	160322	146496	132024	158645	170156	112934	189153	205464	260370	225906	242998	262672	78290.9	90792.3	166035	156943	1	173254	204976	1	321615	84900	142000	150225	338127	324798	222957	140194	266575	276083	90377.6	90051.6	281199	41988.3	244791	145940	170332	230490	274534	279609	114616	119000	122136	155000	305418
CPD-7087	1	1	1	1	64226.7	1	1	1	1	1	1	20917.6	1	1	1	59386.8	1	59595.9	1	1	1	44020.4	1	134868	1	1	66914.4	1	60752.5	1	61466.1	67791	111894	114464	216280	205151	203011	210337	87060.1	87928.9	206952	200350	193908	178937	280528	279364	103165	105560	72274.6
MET	687592	699653	1213404	1287134	162470	170125	195973	129033	191217	217753	1603520	163595	183396	177643	287055	181893	179990	173432	132138	129968	1	182024	116660	1834788	118709	1304823	205300	194372	1	153112	175030	181828	1478594	205906	244418	1488710	253985	597251	1267864	1187704	433628	442706	446210	1655967	1961634	340240	1119802	241253	427087
CPD-9583	1	1	1	1	1	1	1	1	1	1	1	1	1	1	1	1	1	1	1	1	1	5200263	4249185	1	1699548	1	1	1	1	1	1	1	160725	366018	1	453802	1402071	1225500	1605110	316109	1724901	448070	1708912	358028	365575	1574775	1573167	1532238	1026857
CYSTINE	61749.2	64978.9	93511.1	83915.1	110621	139831	61763.7	61477.9	262678	68542.5	372392	560054	131233	105581	151535	359745	411111	118876	126130	122612	27758.2	150441	379949	1	65271.4	93678.5	222598	242929	207362	196756	179183	242559	67684.6	52747.9	46400	64151.2	319789	91051.2	321242	312570	255879	84692	398417	125899	72215.3	103931	175318	32627.6	604305
CPD-3728	448497	349132	39511	339000	487239	1	83034.9	102060	82346	82287.4	140328	148062	76392.2	1	86960.4	173287	206941	237419	244090	1	72408.3	137166	145488	719825	63961.1	89000	161000	65971.4	187157	180149	1	1	58170.8	45511	48819.7	74521.4	90623.3	71346.8	305303	57700.1	126699	142012	26276.6	22207.1	1	1	132597	36926	1
DCMP	95805	30643.2	77029.3	74064.1	69825.5	67987.9	89366.9	89599.1	42311.7	34635.5	69330.1	30189.7	62312.9	57368.4	46838.3	54639.1	1	1	1	1	1	74724.2	84578.1	1	49474.2	217784	104689	38850.4	148472	116664	46662.2	99235	64826.5	72396.8	23358.2	27094.2	66919.6	63988.4	64555.4	58563.6	60465.2	48543.1	40988.8	57547.9	21957	1	32962.4	77133.7	43317.4
TRANS-CINNAMOYL-BETA-D-GLUCOSE	538437	1	1	1	1152663	1	846961	1	714234	312069	540756	735219	256912	649712	106073	108624	786369	473794	690746	341252	1	692747	1	1	1	1	1	1	1	1	363692	1	1	61756	520333	359532	227604	465760	278373	120345	105986	444347	532226	346216	244745	170664	389164	110560	280934
CPD0-2021	224114	1	1	1	146819	161553	116501	136777	1	45923.2	98371.3	142417	91903.6	78315.2	55657.5	67613.6	1	1	1	1	1	127730	144113	247634	281948	206042	175725	231245	205288	218328	186877	204470	191266	160534	173284	55246.2	53886.2	62380.5	166382	179973	47552.8	177974	63501.7	189799	27392.8	28866.2	25854	30076.2	133206
CPD-13719	1501969	1168761	730508	753861	1	871555	733683	735059	912524	728038	881530	967371	843052	838387	845899	903303	1141005	816575	669188	694536	1	1	2696974	1	1454640	1209914	940760	2303231	775522	43140.6	2466715	284223	863845	219403	905865	561792	593774	1	1745802	1780196	798248	711224	673461	750769	345468	1	340336	202520	295682
PHYTOALEXIN-CMPD	934824	330003	233338	302715	355106	414660	236441	362737	158658	256104	502919	360856	360226	316055	276129	314267	203980	254952	381734	333773	128416	341375	273854	470048	816587	822024	518633	657655	833513	795210	679958	737969	308930	282656	302980	197106	356930	317381	132273	373470	205609	101508	117540	175680	517402	347931	197157	160947	371539
GUANINE	1	853288	1054778	521084	806065	700715	349299	482833	1460608	1850064	2187660	1184166	1919262	393619	671858	1956105	936582	920334	1689963	506317	49672.3	1998506	1	1	1778670	1812469	3081225	3004558	2975276	2955312	2992397	2870022	1980050	1211959	77098.4	1689706	914740	2026493	1138218	1193477	1061514	63807.5	1801072	667985	1746731	1679905	63225.6	277772	3045714
CPD-16550	528686	341580	526443	345509	1940761	1	1	1811309	360423	1	1	1	1	1310162	1480191	1426353	1	1	1	1	211649	1369729	1	526316	1	1	543473	1	1	1	385947	1	1	1	1	1	126531	1	1166946	1	1	219736	1	1	1307331	1	1	1	1
CPD-4482	1	878427	1	54501.2	28081.1	1	837992	39954.8	44281.7	33825.1	228830	46082.6	913522	762772	834184	729572	909399	1	201491	815818	34347.1	46782.3	256183	1	258267	250019	1875999	135691	217112	228889	109043	1	159312	185426	166258	162248	146490	138440	1	218322	372046	1702076	273575	1	370445	379933	218055	239040	1584533
DISULFIRAM	204347	1	1	1	1	1	1	1	1	1	1	1	1	1	1	1	1	1	1	1	1	1	1	1	1	1	1	1	1	1	1	1	111894	114464	216280	205151	192995	204866	25191.4	87928.9	206952	200350	193908	184476	39966.9	54969.3	103165	105560	1
CPD-13720	165596	1	43133.4	47830.9	1	1	34125.6	41736.2	74479.2	59979.3	68320.1	39676.7	39606.4	33337.1	44487.3	49184.9	45227	49342.9	48859.7	58223.1	1	42057.4	84920.4	252057	1	115194	119304	128236	117116	1	104508	1	90555.9	1	109537	60691	108987	139125	89149.4	65399.7	1	1	92072.5	115239	121573	107012	1	82606.7	100255
D-GLUCARATE	667140	256344	668701	192954	1	1	240419	107885	1	1	373245	1	1	1	1	1	66755.3	1048509	216082	504236	75026.9	768532	184704	1	416658	300124	392385	1	1	28285.6	1	146268	1	147800	1	1	1	1099578	1	1	341380	301508	130237	256806	1	1	41884.8	38461.6	1
METHYLNICOTINATE	211332	1	1	1	1	345468	515510	507021	207374	378516	326489	331089	303511	1	343253	251093	240700	240394	161518	108988	102549	126675	124766	1	1	199000	1	517842	242139	1	1	435674	419488	26786.8	1	1	118932	1	1	406520	1	1	1	1	1	1	27096.2	32387.3	103500
CPD-8094	98543.4	118020	103480	121869	137002	119815	94709.1	95024.1	55333.5	134481	1	75149.7	161594	1	212452	259938	59548.3	72640.2	95093.3	1	1	53922.8	573561	276848	86191.5	1	1	60517.4	124860	202603	78044.8	56770.4	40002.2	51508.6	33771.1	92345.3	92584.6	60559.6	1	109981	46863.9	1	55938.2	57606.1	51556.8	113026	108396	29357.1	154902
CPD0-1308	30546	27164.7	24729.3	26200	1	1	28150	33489.7	43298.6	47729.7	30170.2	33886.2	37166.2	24330.7	27664.1	26807	33164.9	26517.5	33570.2	21085.5	1	35683.4	69961.6	1	37489.1	53000	38900	45818	37191.1	45562.4	51714.7	1	38787.8	1	45525.4	33656.8	49014.6	59199.8	34650.1	32410.4	1	1	42718.9	34148.2	35609.7	55980.7	1	1	46149.7
ISATIN	2377657	2570490	2355182	1840000	2321419	2358260	1878520	1859697	1540229	1842748	1586469	2188454	1791560	1995427	1892064	1884275	1718968	2067215	1986289	2003179	145392	2267522	63206.8	984240	1692891	1690000	1610000	1600386	1655091	1650363	1542779	1489793	1401824	1470453	1482923	1455177	1521637	1656519	1208299	1559055	76429.3	1610722	1538576	1379336	1610984	1690000	1335748	1300000	1468353
CPD-28	34116.9	26605.6	1	1	1	1	1	1	20118.8	1	30788.3	1	24847.1	1	39398.6	52417.6	1	1	24029.2	1	1	1	1	1	116667	1	1	1	202675	103926	128268	119424	80181.9	1	157294	166376	1	1	210578	230651	174277	181072	196272	163774	1	143860	154828	157423	133771
CPD-8999	48106.8	59050.9	32652.6	25800	36401.7	39592.6	1	26089	25462.7	28783.8	80909.7	103700	68558.1	68827.6	105765	106982	38172.1	37138.5	54179.6	55897.5	1	37139	49936.3	21610.1	42490.8	41700	24094.4	30193.6	84873.9	25105	30056.4	1	1	1	82367.2	80316.6	1	1	188301	177795	106108	113096	98507.1	104170	62536.4	64500	76400.6	111000	38654.6
CPD-1063	48106.8	59050.9	32652.6	23600	36401.7	39592.6	1	26089	25462.7	28783.8	85980.6	103700	68558.1	68827.6	199482	186950	38172.1	37138.5	54179.6	55897.5	196939	37139	49936.3	1	42490.8	41700	1	30193.6	84873.9	25105	30056.4	1	1	1	82367.2	80316.6	1	1	193595	183414	111991	113096	105155	104231	62536.4	64475.3	76400.6	111000	38654.6
CPD-13909	1	1	1	1	1	1	1	1	1	1	1	1	1	1	1	1	1	1	1	1	1	1	1	1402871	1	1	1	1	1	1	1	1	1	1	1	1	1	1	1622603	739274	371906	1042891	1118244	553313	1	1	1	1	1
CPD-12643	1	1	1	1	1	1	124335	1	1	1	1	1	1	1	1	1	1	158923	1	1	1	1	1	1	1	233544	1	127132	1	153634	1	1	222772	218968	203797	203498	198438	196829	1	299959	374525	326916	292719	1170922	305696	242068	116807	142077	1
ACENAPHTHENEQUINONE	1	1	189545	1	1	1	1	1	144201	35143.8	169426	110962	99024.1	112008	114601	124798	82677.3	88647.7	100900	29198.7	1	57893.5	60873.7	1	144335	37700	43300	133137	106208	38346.1	148854	147938	89014.7	91456.4	110748	95813.2	105298	64162.7	127321	114493	81368.4	92692.5	83137	70710	33377.7	51010.7	36969.8	32780.6	1
SHIKIMATE-5P	291651	343641	421563	456645	137702	619100	593790	98557.1	396063	285126	102251	165926	53236.9	71123	495056	160758	643669	662656	102564	88801.5	1	76574.9	1	1	133562	673158	756195	183559	110912	75023.3	126497	161779	362016	358765	392061	411299	418383	423313	448135	529236	556994	371176	600516	558117	75341.4	20669.2	81521.5	367442	201623
CPD-9295	319329	538554	1	1	1	606906	1	653459	738506	1	1	622815	1	751721	635798	1	1	1	1	1	31857.1	1	1	1	1	1	1117824	1027011	1654512	1500185	219343	1	1039190	1342747	958520	1	1	421027	1011562	1	1489717	429502	1	989121	1003053	805941	844519	1131299	139093
CPD0-2231	1	1	1	1	1	1	1	1	23010.3	1	1	1	1	1	1	1	1	1	1	1	1	1	1	1	1	1	1	1	1	1	1	1	1	1	1	1	1	1	1	1	1	1	1	187376	1	142508	1	1	1
OXALACETIC_ACID	380208	363846	173940	183478	290213	321652	1	193121	260989	232012	422775	483596	480136	497780	607726	602265	321523	311665	406642	386259	1	284878	381359	254352	187230	212418	78749.5	135707	245770	134533	168654	166730	82977.7	57496.2	348559	325907	43777.5	49035.1	589620	604718	501910	528595	436108	358480	248650	291387	376309	354359	268825
D-TARTRATE	1	363846	162977	183478	290213	321652	1	193121	260989	232012	422775	483596	480136	497780	607726	601531	321523	311665	406642	386259	1	284878	381359	1	187230	212665	1	135707	256806	146163	168654	166730	82977.7	57496.2	348559	331040	43777.5	49035.1	589620	609990	497051	524422	434716	358480	247609	291387	376309	352527	268825
CPD-9138	61734.9	63496.4	83969.9	85514.8	88571.3	1145974	92451.4	860003	42050	42145.9	1158362	1417453	1356093	1206160	1574538	56591.2	1187807	1153777	1304619	1256320	1	1113703	1277700	1	886314	888436	128625	1277296	1404436	1125464	1260727	1312416	614174	582781	1241888	1202798	610050	617190	1635789	1648596	1495250	1564961	1540320	1290756	877098	1054184	802993	929217	1281859
INDOLE-CARBOXY-HYDRO-THIAZOLE	1	1	1	581327	2479606	2416928	1	2253285	1364478	1702708	1	2068456	1179173	2237422	1	1	934653	1	826362	1	1	326979	1	1	1212035	503000	669000	623943	1140744	1	1	1	275312	241935	1	1	1	1	1	1210661	1	1	1053256	1	853914	1	1	1	1
2-CARBOXY-D-ARABINITOL-1-PHOSPHATASE	1	1	1	1	37372.9	32867.3	1	1	1	1	32585.8	1	51241.5	63616.4	36997	44715.3	1	29304.6	39467	45040.4	1	1	1	57264.8	1	1	47033.8	45778.8	1	1	42488.1	33401.3	1	1	1	28419.5	1	1	1	22477.5	1	1	1	26101.7	50481.7	1	1	1	59718.8
CPD-1881	1	1	1	1	1	33198.9	1	22138.5	30344.5	1	1	1	145877	75788.2	116710	122797	54487.6	45290.2	62812.7	83356.5	1	28809.3	64034	1	1	135615	1	35301	57088.5	1	32124.6	93330.7	1	1	70935.7	97847.9	1	1	1	1	230396	154510	1	97918.9	1	139314	247710	246999	147900
CDP	173351	191039	112206	124000	283195	307030	170288	179838	238272	236192	322558	323374	507339	509483	503579	479345	262818	257577	352816	352639	1	244352	285439	189110	201617	206000	225000	226075	243056	205826	224296	236294	130432	124530	415884	419794	94153.6	67135	544678	571829	571534	603697	522442	852660	317929	484000	342605	400929	409282
3-DEHYDRO-SHIKIMATE	1	1	98970.3	100681	98165.7	143133	108012	107806	145638	151171	176902	162482	235314	268752	34885.2	26609.3	284184	267664	230510	211118	1	1	1	1	388896	396976	542062	366165	481231	307090	497338	344889	309194	320103	457197	257866	294060	309954	337680	325252	399520	394131	455788	458842	245493	369224	177398	1	1
CPD-7547	163999	130108	37689.4	32914.1	99829.9	89107.2	1	25167.8	54143.9	42204.4	114713	104903	36120.9	30608.1	33362.3	30722.5	22546.1	20339.2	30356.7	23346.1	35858.2	43107.7	45605.5	146418	34167.6	37444.9	38061.4	38690.1	42734.7	33069.1	47693	24577.4	28454.6	27400.5	1	1	1	1	1	1	1	1	1	1	1	1	1	1	40062.1
RICININE	971090	1002482	616499	662430	724187	59994	625811	691664	93392.6	687561	723644	735502	699063	102679	637559	617795	711848	858262	28657.6	25333.5	1	796832	1011218	21577.2	971819	998484	67551.3	79326.8	88890.4	834239	850977	914172	957933	946230	794696	804167	1042706	880545	885596	872003	904412	864314	1008347	640220	747639	623191	686051	798640	604838
OROTIDINE-5-PHOSPHATE	695654	639965	466375	498979	247300	640772	185765	177315	198015	175470	545959	761380	317445	268010	406033	168014	561720	110719	268226	259526	1	251017	280460	1176334	406548	311252	223654	227176	232173	184323	260329	212084	99834.2	105118	584345	318658	85404.6	231366	1050688	1069784	457784	790031	782006	772604	411474	410016	49493.4	47449	276646
EGTA	100030	1	167559	80100	85528.3	2378820	267576	594538	86638.7	95093.8	955511	1436819	61654.3	363096	87360	2062921	105703	2605495	32694.2	431509	1	1419040	184914	1	703789	373000	344000	1143890	588549	744501	1256299	1254950	661352	1023571	705111	552632	1424834	1430515	740836	985197	440251	793543	1173700	550035	1458819	404000	987507	973002	1846862
3-ENOLPYRUVYL-SHIKIMATE-5P	1	1	1	27300	1	1	1	1	25624.4	1	21782.7	1	31196.5	25909.2	28286.1	24749.6	1	1	1	1	1	1	31851.1	1	79133	66800	35400	1	47795.3	30400.3	64142	1	1	1	34222.4	1	22587.9	1	75776.7	30836.8	25256.1	37104.1	22283	1	1	1	24484.2	49900	1
MINODRONATE	1	1	1	27300	1	1	1	1	25624.4	1	21782.7	1	31196.5	25909.2	28286.1	24749.6	1	1	1	1	1	1	31851.1	1	79133	66800	35400	1	47795.3	30027.4	70538.3	1	1	1	34222.4	1	22587.9	1	75776.7	39414	27868.9	32370.9	35637.7	1	1	1	24484.2	49909	1
DIHYDROXY-BUTANONE-P	1573424	1574779	1339512	1430000	1785478	1816361	1265150	1307208	1418994	1355785	2123772	2436115	2171440	2148687	2289926	2363430	1940012	1930245	2076704	2082709	1	1811214	1	2263225	1687907	1	1	1858735	2467054	1913879	1	1537978	1182381	1130285	2144112	2125535	1213627	1147121	2863262	2771407	2466260	2486965	2345064	2330838	1824463	1797051	2115082	2042045	2077197
CPD-8179	1379049	1328001	1466016	1278867	1628163	1423348	1327035	1385955	1183342	1534591	2497407	2659858	2045985	2270597	2493966	2503378	1883228	2202053	2231307	2014682	1	2013558	2421785	2128282	1763506	297428	1587502	1667239	2605109	304235	1718122	1622408	149120	1041958	327929	2248449	1218693	122741	2941406	3020497	2518337	2603252	2393300	2432509	1927480	1896774	2081760	2075057	2021924
2-C-METHYL-D-ERYTHRITOL-4-PHOSPHATE	413828	102743	282528	252211	225397	192175	144831	117575	151157	131314	79163.5	1	77477.1	69332.8	48635.8	51707.2	49863.7	69263.2	1	1	164155	1	71898.8	702613	43389.1	25884	87619.1	95225.8	50242.9	74905.1	135804	92350.4	43625	41813.4	49734.1	36264.1	30516	35058.5	77997.5	62234.2	76365.4	74097.7	67276.6	58187.3	65984.9	52878.4	61993.4	63797.4	145653
CPD-13911	25738.2	476932	432303	437112	368408	200263	409517	400101	291909	153971	200495	197244	331706	336788	174750	170226	190709	388831	422676	412327	45738.5	1	205511	1	405588	426656	393481	185904	454167	403894	408759	380372	298247	310306	315159	315982	303657	154030	366315	378613	104417	325563	338613	326665	117980	104024	126713	140319	127846
CPD-8001	366739	394033	1	209106	34009.9	28842.2	55362.2	68504.1	45432.5	47828.5	332390	343547	81144.2	79375.7	106660	113773	41781.1	56175.8	1	1	1	27796.2	54419.3	244599	473725	459528	63469.5	315635	1	447170	1	29975.8	97441.3	276379	57116	63137.7	176789	53919	499170	43489.8	678743	31562	204742	45307.7	794463	796050	378231	390329	133710
IMP	71702.4	100502	55137.6	60701.3	87653.4	83804.1	57807	64390.2	86081	71348.5	103803	123104	116283	113233	152343	163064	86075.3	83824.7	91272.3	93185.2	1	81207.1	111407	1	84399.4	91660.2	33037.9	77115.9	76584.2	59007.3	106219	71540.5	49603.4	26273.1	106643	102000	33256.5	33615.7	240878	255074	163000	191420	120873	126407	106460	104018	173006	149546	101504
S-ADENOSYLMETHIONINAMINE	1	1	1	1	1	1	1	1	1	1	206056	1	1	1	1	1	1	1	68426.4	37538.6	1	68272.4	1	413147	436515	1	1	1	1	1	299140	212918	31906.6	132926	57845.6	1	106986	119749	1	64801.2	106520	1	362392	1	258860	408669	240594	354123	1
N-5-PHOSPHORIBOSYL-ANTHRANILATE	71702.4	100502	55137.6	60701.3	87653.4	83804.1	57807	64390.2	86081	71348.5	103803	123104	116283	124180	152343	163064	86075.3	83824.7	91272.3	93185.2	1	81207.1	111407	1	84399.4	91660.2	33037.9	77115.9	76584.2	59007.3	106219	71540.5	49603.4	26273.1	106643	102125	33256.5	33615.7	240878	255074	163417	191420	120873	132587	106460	104018	173006	149546	101504
CPDQT-280	82275	80929.5	70019.7	57537.9	164461	175290	84608.6	95509.4	162892	176269	191878	225806	213660	212209	303128	286191	185110	1	169047	162837	1	168996	1	148794	129540	142779	178497	216760	208598	184946	194615	176870	164308	198520	355787	333581	318538	311543	438145	421861	311985	341445	346351	334807	322587	330496	185794	241319	434969
CPD0-1138	84030.1	1	55692.4	53896.5	127204	68493.3	32662.6	45789.5	42575	1	97877.3	157736	78600.5	78786.5	78043.1	81966.6	1	122038	1	69920.5	1	68090.9	160399	1	78074.3	1	58600	63167.2	69072.2	1	1	1	48246.6	42823.1	85976.3	1	34602.1	32197.1	149886	359279	145463	1	113555	88940.5	105450	113994	1	50100	69932.2
SELENOMETHIONINE	50627.7	76493.4	45263	29903	54365	675976	461505	447280	584448	66859.5	41092.4	682770	628498	635628	586649	619294	644188	591107	659139	632165	90045.3	588074	61948	1	711442	720000	860378	954812	1072327	1	1092014	1016873	472090	485134	642801	604430	597320	74583.6	770165	770261	637314	617052	693820	615377	470372	477772	321754	473528	52831.1
L-GLUTAMATE-5-P	886580	53464.3	25834.2	95612.8	1	34825.5	1	52250.7	136395	80582.4	1	531866	598842	28312.4	1	24284.7	667744	57642.5	609706	25320.5	52401.8	234591	280350	1	667209	59627.8	33900.3	113013	360624	122954	350976	421158	136528	141098	90411.8	107420	100299	92825.1	203222	72054.5	1	1	79606.1	97770.5	143276	117222	1	1	31622.1
CGMP	76989.8	79951.5	49144.9	50617.8	69289	70407.9	44179.6	44247.4	48096.1	51926	95944.7	95108.8	79789.4	71641.1	25450.3	100448	71931.5	66763.4	100429	71354.5	1	105799	125289	529743	117550	90203.5	21417.7	63409.6	111365	103332	68083	72817.1	48102	28964.9	164647	99907.2	34062.6	31856.6	138374	135412	133435	113245	149411	87876	156575	161395	178218	112730	116435
CPD-11852	414585	463171	326806	1	51597.3	27103.6	1	1	188795	36468.2	45485.3	39397.4	49006.3	164795	42222.1	56946.6	160260	77885.2	244759	191372	1	133014	136913	1	146390	111971	166091	131147	129497	176992	134000	46103.7	72882.7	31168.5	47943	53457.5	77550.5	68537.5	93197.5	95902.5	46601.7	90830.7	92982.5	63839.1	68921.6	39493.9	140157	141352	132350
LEU	10200000	10600000	7453475	7761801	42580.2	1	1	12200000	62871.2	49909.6	11900000	11900000	150347	150198	108999	107994	1	1	6735730	6750086	1	5299915	152157	7994089	29200000	170930	121217	1	78277.7	73129.2	65403	11700000	159517	150143	123208	117627	203924	1	220951	221339	319268	283937	219984	233539	228609	42800000	20500000	23200000	124848
34-DIHYDROXYPHENYLPYRUVATE	22858.4	1	168329	45869.6	45328.3	74103.8	24536.8	31621	269490	103894	198187	40243.6	24504.6	30952.1	231664	396721	61996.7	498463	157488	443249	1	654384	310075	1	298248	258682	234234	204381	388722	151007	462282	93333.1	37043	120008	45760.7	516804	825787	261645	67782.5	73436.4	55591.4	57840.7	67689.8	53583.8	69939.4	636619	41926.7	47118.6	1507560
XANTHINE	1120469	1798673	1085835	2360057	1945230	1	2445140	2474040	1982833	2006473	2575013	2665230	2453597	2547740	2771300	2811845	2451698	2433378	2641652	2594967	1	1	2584635	1982885	4174345	1	1	3297152	3021396	3905956	3191306	3500285	2634165	2662226	3201747	3367543	3500785	2908130	4354798	4250583	1	4179640	4158624	3344056	2768806	2584074	2117511	1	2499722
ASCORBATE	2944448	1	1	2229893	1943543	1	2317192	2501960	1821837	1622780	2422229	1	2289083	2350252	2611410	2429926	2663577	2378810	2707138	2674317	1	1	1	1	4099065	4401191	3952331	3772148	3793942	4024364	3990536	3956472	3090048	3415891	1	3630285	3717596	2504279	1	4317843	1	3968829	4234545	3753646	2321054	2836839	3347358	1	2685298
CPD-1091	66931.1	1	39810.8	91100	62410.8	71072.2	41761.1	54020.1	27586.3	33322.1	54092.7	37980.1	42245.3	1	58874	59945.2	76892.4	51536.3	57569.1	1	1	144304	34443.3	1	109530	93700	1	1	1	96115.6	91175.1	1	74897.9	68494.8	82324.3	80294.3	1	87009.9	107433	89931.1	83347.1	78652.5	1	125706	93279.8	90098.2	63283.1	66164.3	79893.8
CPD-6954	1507257	5074279	3355577	1184478	2066560	3829062	3435090	2999868	1	3101496	1	2962683	1573838	1	1741538	1	579793	1	1	1	1	1	1	3061888	1	1	2163386	1	1	1480219	1	1	1	347960	137000	1	1	1	172226	69659.1	1	1	323066	110198	74869.2	891810	1	1	792772
4-PHOSPHONOOXY-THREONINE	497459	86089.7	281734	184570	179966	47205.3	134396	335142	82107.8	26076.7	66464.1	228613	75876.2	476307	119119	164189	1	350254	446533	488265	1	437244	64624.9	1	548162	544538	761448	694893	744946	598844	230403	649919	597475	595320	529281	484988	520347	512160	478922	144876	122570	88241.4	527908	692604	450694	377233	68245.3	296850	757154
SER	1	33423.1	1	1	1	1	1	1	1	1	1	1	30486.4	1	1	1	1	1	1	1	1	1	1	1	41582.2	39971.8	1	1	1	1	1	1	38875.4	37275.1	37874.6	45592.7	1	1	1	30569.8	85597.1	82916.4	114119	77974.8	48461.1	50926.2	38685.5	43711.9	1
CPD-14838	1	1	1	1	1	1	1	1	1	1	1	1	1	20873.4	1	1	1	1	1	1	1	1	1	1	1	1	1	1	1	1	1	1	1	65266.6	1	1	62194	96941	25941.9	1	1	1	1	1	245572	1	1	27883.2	132673
CPD-19751	1	1	73597.6	74236.2	67286.2	48691.2	1	1	58556.9	59485.3	47340.9	52930.8	56302.2	59693.6	67351.4	65943.8	73099.6	68508.8	57831.3	1	1	66854.2	60413.9	194473	1	1	99691.4	1	1	1	1	89946.5	1	1	82060.4	1	98623.2	98811.8	82526.8	1	1	83143.5	1	1	1	1	1	1	1
CPD-9019	246867	255484	1	1	1	1	1	1	1	1	1	1	1	1	1	1	1	1	1	1	1	1	1	1	1	1	1	1	1	1	1	1	1	1	1	1	19580	1	34486.1	1	1	1	1	1	1	1	1	1	1
CPD0-1401	1	1	1	1	311134	298988	410122	441819	371673	1	1	1	559056	624515	559651	545999	454144	394187	429453	459068	1	273361	1	1	1	1	1	518565	1	1	1	1	1	1	1	1	1	1	1023516	1	1	1	46438.1	731876	15589.9	1	1	960025	613902
CPD-548	1	153712	1	1	1	1	126864	123659	1	80480	140358	1	1	156258	132519	139078	1	1	1	231296	1	1	317235	1	201734	200135	1	1	239648	190623	1	1	1	1	150823	143350	167306	132964	168287	163656	208736	200730	153028	1	149152	110367	1	180014	1
CPD-68	64065.4	23386.1	1	1	1	1	1	1	306015	346591	360682	392480	298001	1	457001	455762	1	1	222200	216687	1	234297	1	1	149355	146455	1	168827	222461	129617	164618	132152	215221	317246	268795	177281	1	140587	287406	1	91251	363687	180379	1	1	1	376029	190293	406182
CPD-10271	129788	47782.8	345258	245388	190625	312489	268695	285065	323255	261834	293130	248008	286940	277824	290449	293950	380736	369497	234288	220986	1	196243	201512	244760	275266	300096	163238	265264	1	218922	247012	302224	1	271210	1	1	385356	367898	597252	403069	1	526855	504129	503999	1	1017750	1	1168805	5266512
5-PHOSPHORIBOSYL-5-AMINOIMIDAZOLE	82934.1	59121.3	1	1	28446.4	34770.5	1	1	45098	39576.3	1	47586.8	47987	41384.2	45695.2	40862.2	1	21961.9	48662.2	37409.3	1	41943.9	34662.9	1	27953.8	1	37575.2	33388.1	1	1	78806.3	25461.4	51670	48863.5	29444.7	23660.8	30163.5	28609.2	1	42887.1	1	38995.5	33672.3	1	1	23049	24587.4	42294.3	49846.4
CPD0-1093	25845.4	30804.4	50975.6	48839.2	54334.6	51667.2	31642.3	46275.7	31455.1	32457.7	42984.7	48838.1	39796	37637.3	46263.3	40753.9	41066.2	37519.9	36159.2	35123.5	1	39738.7	31909.9	1	25403.3	27177.3	57298.8	61384.7	58337.4	49887.8	48866.1	45560.3	39376.6	33263.2	53158.1	60512.2	37573.5	41517.1	38746.6	48574	42065.5	38252.2	42621.2	32546	32724.9	23158.9	33565.3	34708	57183.9
THR	120565	24216.7	1	1	1	1	1	1	411068	429060	482236	523017	417637	1	575281	587733	1	1	1	406293	1	335988	338645	1	201299	200926	449073	95991.2	363803	338538	77114.7	224459	414588	439293	406281	94502.4	394517	360667	495067	444890	1	376034	392150	1	353256	1	1346721	88764.5	554783
2-TRANS6-TRANS-FARNESAL	28536.9	200656	1	322668	356524	378695	278546	236562	283976	275978	395273	502849	359085	1	1	405829	1	280434	403605	252988	1	1	247245	218207	382478	394502	133919	189578	403136	403140	245236	416096	1	1	434689	419969	256958	423736	129282	399367	148332	79676.6	295231	363134	486832	482980	254665	303055	200357
CPD-3425	1	1	1	1	1	1	1	1	58007.7	39541.1	27683.9	33831.7	42470.2	39498.7	1	1	27471.3	1	1	1	1	1	1	1	23117.6	1	1	1	37646.5	34003.5	1	1	52243.4	60039.4	44251.3	46336.4	1	29258	37841.4	45455.7	46560	48970.7	112465	116748	112881	110837	1	34527.2	102630
CPD-14962	55274.7	57384.2	81556.7	1	1	75010.7	25517.7	88621.1	210472	194162	1	181934	180795	188938	101704	72766.6	103331	149830	1	99774.8	1	1	1	1	1	1	1	1	1	1	1	1	237871	234160	1	1	166091	1	1	1	161530	171558	417635	391337	378763	388781	157221	113050	308764
BETAINE	1588582	1696471	1228698	1287395	405689	1	2201020	2155746	416923	1133492	1616731	1	1	1775507	1802103	1854995	1	1	1	1	1	1798543	1	2505899	3772582	3921546	2252874	2252250	2555709	2626109	2100053	2182536	4069017	3930645	3484641	3480764	3500165	3537388	4444494	4429404	5589303	5626419	5011951	4126621	5318519	5110769	2894060	3371484	2510949
CPD-13604	255972	270782	617467	652310	685960	780171	447356	407285	791374	769283	597635	608749	619709	639448	748162	736151	687307	673086	453360	435425	1	1	1	224325	309452	331356	621488	789520	567939	626413	646173	685953	583389	627051	795670	766976	1	1109758	494890	566926	562005	550082	757434	744393	878313	902379	296301	484566	1325603
CPD-14047	1	73256	160822	145382	60511.2	1	34402.9	37253.3	65172.4	61012.7	112666	52391.1	50640.3	90327.1	67154.8	59299.6	53516.9	55983.1	38826.5	92248.4	1	57917.9	40119.2	1	50572.4	1	204390	120274	83082.4	103016	57637.5	55752.3	97114.2	125317	65888.3	62734.6	140213	145274	47203.4	51819.9	1	60443.6	64507.6	145142	182898	76152.2	29003.2	1	136931
CPD-10157	1	1	95675.8	102412	122925	129442	72610	76460.9	149401	142554	132061	132825	139370	136642	95246.8	100088	144241	153346	115476	119616	1	94254.4	101864	1	58804.9	64700	136000	179589	135020	136705	168943	165817	129537	152312	164265	165052	189303	183342	93319	105192	117792	124736	159617	182926	198963	232000	65944.2	86000	240690
CPD-6981	1	1	95675.8	1	122925	129442	72610	68926.1	149401	142554	122046	132825	139370	136642	95246.8	100088	144241	138094	115476	119616	1	94254.4	101864	1	58804.9	64741	141720	179589	135020	136705	168943	151890	129537	152312	164265	165052	189303	183342	76136.3	105192	118000	124736	142484	182926	198963	205310	65944.2	86038.1	240690
CPD-13812	37856.8	47753.9	117119	102412	122925	129442	72610	76460.9	176991	154877	132061	132825	139370	136642	95246.8	100088	144241	153346	1	1	1	94254.4	101864	87052.7	1	64741	169506	179589	135020	136705	1	165817	129537	152312	164265	182859	252862	212974	116198	105192	117792	124736	183322	193670	198963	260955	65944.2	79230.7	240690
SUC	2009908	2142881	1989271	2160488	1651672	2152316	2378408	2426291	1570441	282068	377490	1743548	1826548	1870598	1862322	1477902	2361454	2263467	2367306	2371230	1	2375867	2556720	2140038	2788089	2860741	2249319	2540430	2540555	2539966	2476843	2525516	1829806	1948921	2069536	1969662	1763479	1845394	2355520	2330033	2226428	2157393	2277217	2247682	1189606	1220374	1103091	1562244	295148
CPD-8244	28536.9	200656	339749	322668	356524	379403	278546	236562	284192	275978	296609	502849	359085	192286	160818	405829	321214	280434	403605	199368	1	200571	247245	219266	382478	394502	101371	180156	403136	403140	221852	416096	1	1	434689	419969	148151	423736	129282	399367	139242	79676.6	295231	363134	486832	482980	254665	303055	130884
CPD-1142	1	1	133900	86987.1	340888	117260	586941	71821	55420.4	318458	803562	289412	86395.2	789187	911647	278442	84448.4	1684583	1	884197	254699	963395	1337319	417772	146905	1450772	1610769	338257	1042436	1229277	1111174	1256859	8345453	9484743	576617	3887707	682561	5592591	718244	526414	4454622	4436367	686732	62384.2	3561227	2541270	8582413	561130	2061983
GLUTACONATE	2141517	2421997	2172747	2340000	49017.5	35437.4	91962.9	2500266	1715369	41606.7	1788901	55168.2	54295.6	1950987	59220.5	3728537	90360.8	70335.9	86678	3856945	106424	251176	3941430	2538529	176277	167000	3540000	129152	150178	3685176	3573235	4463452	113556	110459	3297238	113252	120400	111418	157872	147702	4994688	122166	153152	123143	3795588	3770000	1483644	2764996	3261286
GLT	789623	934925	590822	625535	669618	692480	609416	644506	675692	656295	700867	705858	677984	696399	620803	597322	674821	720901	528249	522968	1	782290	966346	936743	929650	933332	824264	797101	799612	809864	841010	847400	919535	939369	760528	739471	1052373	1049392	840512	849574	891530	886781	1008243	832363	724091	724042	651653	741503	590093
CPD-10510	121179	129321	133938	127741	153354	163111	120495	120468	162392	151449	139696	144614	166262	173295	97537.5	102532	235659	216500	210615	223439	1	142241	168936	142095	150746	162296	233558	245630	207953	199003	240447	290765	214589	212869	185223	196257	205750	186908	125831	130385	189561	178520	248477	210752	210881	209047	52051.5	67805.1	194039
CPD-19720	55274.7	57384.2	81556.7	24944.5	50237.2	75010.7	25517.7	31510.5	210472	194573	178803	126390	181150	189263	30082.3	72766.6	103331	149830	67708.9	28470.7	1	88427.7	96853.6	1	63615.4	75200	33399.3	66558.5	36687.8	33727.1	71283.3	32947.2	238832	234160	209226	139919	166091	108702	129674	100646	42479.4	171558	418419	146920	379183	274030	54639.9	52748.1	232589
CPD-13811	732768	780642	993059	1033403	1238559	1278405	828239	865522	1211091	1140267	1166342	1167650	1241963	1244411	578456	588164	1737122	1736924	1629187	1639111	1	968416	1	802057	859075	862197	1714686	1749906	1399580	1323407	1722058	1815822	1584099	1579400	1436621	1362532	1300717	1243328	842956	857582	1244753	1263938	1355840	1132154	1512555	1544403	575616	636802	1338545
CPD-402	1	1	1	1269417	35241.4	1186920	970290	1	1500940	1388220	1610342	1588364	1590765	1	1592665	1545217	2071479	2123411	1303643	1264285	1	1455758	1408481	1	1340820	1332634	1	1506150	1256868	1	1448416	1376286	1507720	1526155	1559685	1486688	1612204	1624546	1053638	1067623	1328800	1313896	1902028	1885101	1	1989983	1137440	1289914	2019375
URATE	870986	724995	605288	593736	689220	696668	622572	639198	681465	673562	713799	723176	689062	695215	1	590716	682190	665337	1	513976	1	1	1	886806	929992	880600	834192	1	649594	818493	1	1	919091	946144	769132	1	1051928	1065512	851029	860754	1	854255	995167	848906	724091	574698	1	718575	583391
CPD-12521	4220574	4429816	3479601	3624261	3105797	1	3922269	4084202	2623003	2582635	3607498	3725511	3193872	3298357	3396000	3271590	3903999	3662821	4258812	3959533	1	3859944	4214731	3487160	5638894	5960541	5606840	5513989	5132907	5201511	1	5464262	4047135	4277978	4285777	4053344	3864093	3557077	4939095	5148854	1	4815041	4822066	4376536	2233377	2242848	1	1	3102237
CPD-19438	1	1	50749.5	1	108239	1	1	112116	113098	1	108382	105654	109047	1	108105	130677	1	226224	123540	1	1	170995	1	1	527184	484533	259074	323082	359077	247063	240202	1	1180360	1163728	765000	822000	885645	950952	1548715	1596709	1200000	1297125	1180737	1027407	643471	629491	753512	851174	364171
CPD-4283	375937	112577	1	1	135175	1	36759.3	34094.2	1	1	87605.9	186010	1	52839.8	59103.9	45952.5	150496	125153	72834.3	118827	1	1	62400.5	199318	195994	235421	93155.8	60561.6	81718.3	1	52674.7	74796.8	35868.5	1	36201.3	34824.8	93626.1	152523	24829.1	1	73338.6	76575.9	103124	83915.2	99325.6	126640	1	1	49739.8
DIHYDROXYINDOLE	461036	628865	896251	980259	907641	955645	811424	1	1224041	1319825	1370948	1342931	1379210	1379092	1290146	1227785	1825742	1850410	1081246	1035479	1	1316965	1399575	1831861	1092913	981979	82304.1	1353934	1090126	1	1176328	1168172	1225658	1368518	1241987	1183921	1386088	1277298	838675	870094	1070000	1050141	1745631	1522959	1	1699909	912113	1050653	1868531
PYRIDOXINE-5P	130594	141190	170234	194000	195984	213791	147897	145308	165916	111552	174869	169047	150380	175151	114599	129552	139275	149970	186633	190533	1	153237	159168	203294	78504.8	99000	239000	181966	230153	214267	196358	219503	79479.2	75856.9	66362.8	78976.6	101827	124070	60412.1	56594.8	158175	171210	150398	117860	52702.3	31800	57823.1	55000	76989.7
CPD-6979	678976	764961	999994	1023060	1221779	1278405	828239	806682	1219253	1139302	1166342	1167650	1241963	1244411	587574	578762	1737122	1	1629187	1	1	1	1241820	1	859075	867947	1476855	1772865	1362263	1329000	1708392	1839288	1	1	1	1400900	1	1	767451	884354	1271509	1	1391507	1	1	1593453	575556	615407	1369139
LL-DIAMINOPIMELATE	344140	397189	84649.1	73278.4	1	1	126828	159298	133651	140782	221226	223737	1	87394.1	112616	133091	265638	242665	155856	147177	1	1	105020	1	259770	350849	1	1	1	1	28295.5	1	108338	119874	83398.4	88006.6	128862	133233	94830.7	108238	91140	114499	99776.7	105042	115235	1	1	1	1
CPD-8674	1140021	1177555	2662039	2766567	1	1	2898359	2971902	1	1	1	1	1	1	3038472	3247956	1	1	1	1	1	7050210	457459	1	1491456	1609389	1	1	1	1	1	1	1709945	1690814	1078019	984938	1506367	1729513	133481	648311	506918	354677	1	351812	790544	1	1	1	1
L-ALPHA-AMINO-EPSILON-KETO-PIMELATE	908066	1011743	963464	1020971	977622	1087016	1150072	1158881	812773	311237	1	1092867	975241	970663	970881	1	1128471	1070743	1207209	1	1	1092056	1	1120830	1	1830042	1884945	1	1	1	1773713	1	1	1343287	1	1414781	1	1349151	1	1	1	1	1	1	1	1	1	1	1
CPD-8854	732768	780642	987809	1007175	1205296	1	1	852653	1194215	1115043	1157660	1143919	1	1218123	1	1	1	1	29768.1	1619639	1	1	1	1	1	1	1692793	1	1367462	1	41178.7	1	1	1545327	1	1328022	1	1	1	1	1	1	1	1	1496658	1	543403	605422	1319982
CPD-14666	794432	95858	1	1	460052	350253	1	1	1	1	1	1	1	1	1	1	1	1	1	1	1	1	1	1	1	1	1	1	39458.4	1	1	1	1	1	1	1	69416.1	1	1	1	1	1	1	1	1	1	1	1	1
CPD-7023	1	1	863301	503240	1	179054	134167	187087	222339	197699	345204	1	1	1	1	365582	1	1	1	343942	1	221034	1	1	1	1	551823	1	1	354482	419201	1	1	1	1	1	1	1	1629607	1	1	1	1	1	1	1	1	1	1
CPD-6443	69951.8	830360	731657	1	446980	89660.7	1	1	139102	1	51690.7	48497.7	37790.1	40496.3	43167.8	37159.9	49281.8	30017.6	54858.6	35805	52350.7	38741.4	28943.6	1	45764.8	32311.8	51299.9	48592.9	48890.1	53097.5	53816	52809.7	1	27943.8	1	1	1	1	37027	45040	26252.8	23469	1	25970.4	1	1	1	1	31977
CPD-14941	1	1	1	1	152347	211509	46059.4	40887.6	1	145694	197810	35189.6	43271.9	51255.1	153044	169155	108620	40599.9	105720	152547	35503.1	107749	161045	1	124612	126000	77600	57124.7	97893.9	133935	47405.4	207613	137074	58545.7	53318.3	48790.3	54329.3	42079.8	66302.5	61767.5	106752	115989	87779.3	102490	74953.5	1	80374.9	82200	125280
2-3-DIHYDRODIPICOLINATE	113933	92676.2	50829.3	56494.8	39474.4	40129.7	42850.3	1	92274	1	48688.4	98878.9	194428	1	59295.6	39258.8	1	80698.4	60574.4	49897	1	73860	56289.4	1	1	152395	1	1	113078	88041.5	136598	1	1	50686.6	57035.2	73249.9	1	1	116777	127983	1	105290	93607.7	107164	1	35974.6	1	1	123315
CPD-13913	1	56806.2	1	1	1	1	1	1	1	1	163378	197745	96202.7	178572	102731	146063	154712	122263	131980	1	1	1	118655	1	1	1	1	183306	280992	1	1	1	127011	206642	205099	1	1	163599	284780	263932	102174	120225	254690	298908	124918	1	1	1	165927
3-METHYLSULFINYLPROPYL-GLUCOSINOLATE	413798	439109	1	1	171548	1	1	1	1	1	1	1	1	1	1	1	1	1	339670	1	1	1	195535	1	496044	529861	1	346528	521086	405846	1	1	1	326883	1	1	1	1	434868	444866	404075	1	649390	929183	1	1	1	1	1
CPD-8924	1	1	1	1	1	1	1	65815.6	1	1	1	1	1	1	1	1	1	1	1	92411.3	1	1	39318.1	1	1	1	1	1	83063	1	1	1	1	97997.8	1	1	1	1	1	37557.8	1	1	56624.2	53726.3	1	1	1	1	1
CPDQT-400	1	1	1	1	1	1	1	1	1	1	1	1	1	1	1	1	1	145155	1	74783	1	1	1	1	1	1	1	1	1	1	1	1	1	1	1	150674	1	1	1	1	1	1	1	1	1	70664.8	1	1	70242.4
ADP-GROUP	86474.2	34846.2	51418.7	45257	41354.2	42981.5	80113.9	54245.8	24327.6	25411	1	1	41734.9	31448.4	19702.3	32311.5	1	51034.6	1	1	1	26656.7	50825.5	53208	143483	149925	103876	1	152270	65312	35155.4	47595.7	44458.6	49489.2	33000	51404.1	36315.5	38078.6	102396	39844.4	30949.2	32370.1	110063	92503.7	23042.8	47891.2	26847.8	51299.9	24677
CPD0-1325	1	1	1	1	525790	2018827	2538576	2566474	1555565	931545	733956	806547	1856997	1831182	1181232	1227801	1515653	1895968	2390363	1372662	1	2139869	2841577	2277321	3115822	3395198	2501930	1695916	2699382	2882607	2505956	2692581	724981	2133972	2028705	1189604	657867	785555	2311583	2630909	818426	1536931	2333446	1050731	1054958	478753	903760	930045	558155
L-CANALINE	1	485951	519689	528840	1	32706.8	343424	254537	335510	416328	126769	133887	279068	189668	1	148861	152243	1	45740.3	52915.4	1	256721	1	1	280344	145815	1	212284	74215.3	88468.2	168711	1	241882	1	140000	174000	146631	272334	266356	284537	305000	481503	127659	371275	115888	163895	306728	212860	1
NICOTINAMIDE_NUCLEOTIDE	196807	45752.4	23538.1	34274	202178	25839.8	28903.5	1	219427	36935.3	1	1	236075	244788	161449	176299	255592	224902	254917	251023	1	265112	345200	342808	222736	256342	226789	280841	291154	1	259199	1	248404	253648	177723	190861	166879	231509	187572	186325	184531	250246	208124	226133	157905	149434	165748	192447	160402
GLUCOTROPEOLIN	571506	583913	448140	470879	278616	431498	471671	470040	269170	78247.9	300323	318981	230062	235090	225347	238344	481865	141919	480680	463232	1	466410	517326	432217	780902	813189	687208	236925	659136	457767	626864	648666	489670	516784	558969	356036	472127	281021	654490	689659	629071	590692	612767	549828	168898	130117	350880	364511	190718
CPD0-1354	110356	145555	103915	111000	110163	1	3022739	3130255	1758259	1047646	882162	1847987	1477409	766146	1452506	1438917	1938120	1	3158463	2047504	1	1	1	1	5312157	5650000	112000	2852804	4401683	1694113	4212353	4433853	3319336	3457090	3715326	1197350	1077757	1085172	74819.8	4598685	4170699	4042460	4176896	89310.6	489556	575000	1175599	1376602	1096902
GDP	372950	319557	238096	180557	252492	298016	2620665	2546100	44665.2	946301	890038	1026215	698639	693908	1318605	1297247	213163	2419594	2590898	2485708	1	2449612	2536193	776428	3713515	3933619	278778	2847360	3926324	3124175	2970780	2848766	2420621	1011527	134000	2580000	2153367	980937	3493848	3231437	2940000	2858877	2997166	230948	554523	952937	1069735	1090036	659472
DADP	1990747	873575	867596	2294961	1167746	1230344	2311241	2293606	1454719	905263	673951	1256294	1087775	1077633	1598126	1008294	1250221	1268782	2081609	1979126	1	1280308	1377066	1	2936165	3088503	2593059	972782	2559296	2573871	2928259	2487576	1195895	1951650	2026487	1178489	1085521	733959	2283532	2314594	2122828	1304819	2216013	2091914	666880	740335	1216523	1302616	813642
5-HYDROXYISOURATE	1267195	1295356	377683	423128	421851	397383	396280	348706	478694	317254	407302	450920	542151	361336	357786	337996	388057	412437	1	574863	134207	750762	325079	1	499727	490406	4539352	221430	729678	1	51723	62949.4	209101	4749673	39095.8	255896	186097	173355	275631	247532	235011	279558	243053	23682	4703461	90635.1	81566.3	55500.1	247859
CPDQT-408	528178	375084	2651279	1617437	1370705	1	761872	72071.9	2359540	880140	1299797	2261456	1673090	1101179	590263	965640	1779417	30103.8	1691749	1108484	1070256	1697700	86149.4	604891	1	907380	3445544	1363406	1	487784	462883	416681	300710	343477	721218	397295	1067554	1614431	59497.1	57503.1	126788	1396677	91000	1095730	1641158	1439911	527877	667468	1488625
DIHYDRONEOPTERIN-P	221158	51847.3	363260	49747.2	423152	71208.8	232528	39410.7	238679	148665	258852	1	475063	481605	294172	489755	389008	360310	450709	400597	1	500615	22146.7	363693	306013	325399	459755	428042	579996	464470	477673	458783	325615	355815	359785	332229	365906	328746	378867	304706	389579	438961	382372	306716	366694	386447	261100	298223	345523
DTDP-GROUP	1	1	1060996	1	1320791	1	2620679	1	1605116	896075	1	1045397	1173445	1942999	1884245	1091911	2438684	2367862	2524483	2451390	1	2433802	2482604	663871	3701838	3932034	166579	1599367	4008903	3205282	2818497	2808523	2411793	1020486	2562802	1430155	2190854	987456	2752332	2962232	2604881	1542656	2789999	2859899	555983	836514	1070423	1103971	603054
3-METHYLTHIOPROPYL-GLUCOSINOLATE	4671117	157984	1804958	2987188	737083	920171	3068696	3315193	1758655	591578	2040602	1041442	770972	771236	879675	856862	3109994	933196	3236230	1058233	1	1093111	1155051	2280976	5409361	5759393	4817339	1732869	4493475	2795009	1709524	4615008	3351162	3555510	3750000	2350000	2938853	1817074	4678132	4608863	4370000	4064544	4336919	3978856	1015534	575354	2381169	2456932	935372
3-5-ADP	3217123	3590860	1179861	3005565	1471742	1	2924077	2815801	1787321	991732	1008486	1170051	1	2178456	2109992	1226052	2728890	2664056	2815587	2752027	1	2731586	2790187	731238	4135729	4398334	3034793	1797016	4441388	3584052	3302813	3151114	2710639	1149185	2882410	1613242	2445814	1105813	3094769	3321274	2938299	1740071	3132543	3204039	619319	932817	1201832	1238281	671392
APS	86474.2	73341.8	25168.2	45257	41354.2	42981.5	80113.9	54245.8	24327.6	25411	45232.6	24512.1	41734.9	31448.4	19702.3	32311.5	51321.2	23594.3	41803.9	23764.1	1	43202.9	50825.5	1	143483	149925	93879.5	58899.5	152270	65312	60164.1	54586.4	44458.6	49489.2	47345.9	51404.1	22866.5	26678.1	102396	63139.1	53462.8	47627.5	110063	52189.2	23042.8	23250.6	45830.1	29007.1	24677
GDP-GROUP	3183647	3538261	2827879	2879720	1484344	2576462	2878771	2772724	1804368	1007882	995984	1150869	772028	1365117	1388432	1355459	2731956	2667537	2837117	2748289	1	2713510	2793493	633605	4091325	4345213	2918148	3115885	4362217	3471343	3252786	3103171	2678984	1135648	2950201	2814316	2400184	1099294	3375735	3559841	3117752	3034951	3252544	3118183	617860	1022491	1201143	1224345	671086
CPD-8937	1	1	1	1	2783387	1	1	2222683	1	5702394	1	1	1	1	1	199442	200115	87230.7	1	1	1	1	1	7388713	282820	1	1	1	1	1	1	1	1	491965	48906.9	1	223208	1	1	1	1	1	1	935581	532188	1	1	1	1
ADP	433387	488804	150312	1	363155	182762	421825	424140	142852	128919	119734	166168	105145	327715	161619	267412	164227	140435	184698	150590	1	150490	126950	1	578315	624384	1	1	643364	475776	1	503756	156826	1	429514	136997	139501	150921	483996	462026	422699	195044	452606	200729	129888	113497	158257	163316	135822
CPD0-1393	102732	100128	62746.4	177418	48750.4	29252.8	74942.7	81678.9	44963.8	33651.3	59919	58155.6	50947.9	37705.4	52095.6	47772.1	54033.6	54831.3	42621.2	57203.1	1	35343.3	46923.1	323177	124972	251142	195325	100854	121502	109910	167401	158852	58711.6	73754.7	154000	63100	56296	52830	170695	102221	179000	50680.1	167228	79854.1	24742.1	1	58822.6	53981.6	22307.7
CPDQT-277	1	1	1	1	589064	1	1	324557	1	860743	432236	732045	559415	1	160379	216033	1	55897.6	1	1	1	1	1	1	77155.9	256124	1	15995.4	27424.8	1	1	1	175689	1	1	1	442450	1	40878.1	139277	1	1	156287	1	1	1	267594	18582.7	102446
CPD-9192	402145	134872	154038	411536	1	364764	552846	366942	128451	166568	501208	84214.6	94911.3	73612.1	237514	196753	214552	185622	503400	214739	16619.9	207186	243030	1	203122	300567	159028	197490	639440	245135	278412	684192	326951	96520.4	574511	588298	271064	245163	572521	217206	82036.2	245447	642844	392344	25190.4	114942	336017	343338	508668
CIT	542592	259388	278593	286219	206866	240393	452368	232701	291909	153971	249111	244768	209512	357411	174820	170582	237496	192102	213965	254996	1	514843	261444	1	286828	523118	445020	464290	560015	476447	200853	188450	165796	367839	164366	169991	367924	152610	511276	514080	475679	470210	496449	842239	335582	569390	152332	333200	313434
CPD-19419	1	1	1	1	1	1	1	525333	1	1	230439	1	718353	1	1	844939	506044	1	1	1	1	160924	642205	1	79290.6	1	322000	414982	106183	118527	1	1	1540199	986011	1327246	1	1	2645483	1	684722	1	2434306	2310564	1	1	1	1720694	1866804	1
THREO-DS-ISO-CITRATE	542592	259388	278593	286000	206866	240393	452368	232701	291909	153971	249111	244768	209512	357411	174820	170582	237496	192102	213965	254996	47780.3	514843	261444	14100000	286828	523000	445000	464290	560015	476447	200853	188450	165796	367839	164366	169991	367924	152610	511276	514080	475679	470210	496449	842239	335582	569390	152332	333200	313434
NIACINE	1	1	1	1	384416	802822	1	1	738452	471696	994527	655634	587971	730605	645844	598241	754962	866973	919464	652904	1	703088	716032	1	1126647	1	1	1093764	1719259	1549484	1082166	1012515	1039190	996222	1	1	1046628	1023449	1018629	1	1	878517	882638	993007	990154	806331	1173466	998340	832100
BIOCHANIN-A	1	1	1	1	1	1	1	1	1	1	1	1	1	1	1	1	1	1	1	1	1	1	1	1	1	1	1	1	1	1	1	1	1	1	23358.2	27094.2	1	1	63988.9	58563.6	53164.8	48543.1	40988.8	57547.9	21957	1	1	1	1
3-DEAZAADENINE	1004806	1039132	501269	507541	501565	617069	1055169	1105909	364226	363210	928931	923779	1117108	1162725	654561	671597	832737	849100	493806	498373	1	332288	661564	1	1024224	1037395	693592	701971	972352	979872	545043	534895	901740	939250	812355	794675	777225	823329	997654	1024952	1442504	1444494	1164072	1116905	1523110	1537709	28538.8	45022	970217
DUMP	301828	385756	307797	354152	237238	313941	1	1	212921	246402	257526	251085	234111	1	228844	204436	239845	1	223405	229818	1	237727	245658	1	236730	1	1	1	1	1	249169	1	189622	181384	191946	179260	181913	205260	204174	209641	196298	192998	204979	209185	176338	166545	208131	204732	175650
2-KETOGLUTARATE	467802	371196	1	1	1	1	1	1	586278	515338	933103	622857	612520	787330	1	1	1	852402	1	1	1	703088	1	1	1	1040383	1	1025046	1	1	1	1	1	1	1302756	902088	981639	1380938	1	1407256	1310840	1	1360643	1	995748	1016352	1388266	1327117	839017
TETRANITROMETHANE	61597.1	40253.1	36429.3	47931.3	43798.3	48420.3	28382.4	1	59412.2	49353.1	51090.9	52236.8	60547.1	55101	43466.7	44332.3	51916.2	42356.6	54466.2	48549.2	1	39405.4	75357.8	1	105874	111714	66774	62688.2	93452.1	42847.7	71282.2	71465.4	46570.2	57990.1	22195.2	1	33739.8	30924.3	35965.3	26859	1	1	27990.4	1	1	1	1	1	34358.5
CPD-12153	1	1	96674.5	95126.3	66337.3	90697.5	128027	115570	123274	104448	120644	106904	1	117560	114510	120949	115447	120019	129004	110808	1	1	169936	1	142767	1	1	162610	165175	160726	168763	173892	167488	180516	174104	182370	1	201636	153503	185640	172035	175303	183481	1	163376	174732	241326	226562	167430
CPD0-1272	110316	1	1	1	91992.2	89337.7	77747	86136.8	1	62663.2	1	1	67472.7	123899	1	47259.5	1	34032.2	49496.3	97368.3	1	208992	1	1	1	1	343158	163019	1	96620	127666	1	116046	180995	99679.8	1	168345	1	33210.3	1	153209	108709	93485.1	208090	98537.8	121975	1	1	1
DEOXY-D-RIBOSE-1-PHOSPHATE	5964021	6518549	3282452	5869366	747829	728258	5993627	6117769	4149351	2394340	3523874	790962	4749427	4809187	118029	893159	714353	738110	5839212	5771494	1	5738280	695366	3139825	381402	398701	7559154	821895	295946	280208	7814929	235082	187728	6097524	360347	375105	229686	3294514	273592	286538	402848	6342762	281194	6299041	76544.5	44812.8	3625674	113184	225174
CPD-6959	674788	1071232	1048503	1452319	609603	1436865	1050300	1079025	982856	384821	1438437	1187028	1185013	1468338	1400740	985339	1123535	1027331	1384934	1429215	1	1283486	1252335	1611931	1669861	1603810	2059308	1678813	1704353	1794950	1907192	1266617	1092356	1363776	1090284	1010645	1427094	1365350	1284585	1280411	1541434	1512862	1279626	1321630	903223	846093	981908	1088535	1166157
CPDQT-39	67444.3	94209.2	104980	26189.1	28630.3	260381	29742.3	28772.2	1	1	50268.3	57052.9	51145.4	1	45315.2	39400.2	67869.2	45983.5	73155.8	55698.4	1	1	93203.1	1	105517	1	86530.3	66401.9	77558.7	97140.7	1	64391.8	95328.8	42457.2	73695.6	47298	64673.1	79092.5	79668.1	67410.5	190757	1	60972.2	36372.8	1	84284.7	39213.8	51239.4	1
SCOPOLAMINE	1	1	387376	371059	145681	159231	528005	179278	328417	723913	303323	300778	699758	1265779	561038	327860	854295	482183	335394	199190	1	445871	1	1	1007469	70236.2	205899	869022	286582	358846	1102114	781990	3005335	222853	1	582203	662332	520034	1116246	305490	1	1802409	284795	483246	439514	375908	1359400	1483179	1
CPD-13061	165009	126988	167486	229585	143780	138029	162901	219536	160564	167596	195931	186693	63358.5	185634	359708	345549	130262	154647	45039.4	41792.6	29739.3	125474	158958	166293	155984	162539	295372	135087	311132	149609	187903	147684	80181.9	87151	202817	201134	102609	102786	266787	282106	224292	242042	249508	202773	175288	189145	194184	191774	152503
CPD-10272	1	1	1	510709	1	344128	226868	223616	300963	263834	437048	475860	478148	309772	525896	349922	334270	396043	403146	358229	1	347058	283210	727936	366009	508811	629331	377543	550005	522950	690194	537432	450120	467640	420801	416493	487037	477749	324908	1	1	485027	1	1	568007	493523	249996	1	503423
6-HYDROXYMELLEIN	787226	742057	783030	710159	648639	617167	569005	607034	513958	2345163	1	1	483996	445445	406710	1	365430	32024.4	438931	1	1	1	1	2120397	1	1	1	1	1	1102012	1	68457.8	685428	1	1	1	949603	2021640	1	1	2050258	1	1907600	1928492	1246702	1	843752	558467	1003595
L-ASPARTATE	1	1	1	1	1	1	1	1	1	1	1	1	1	1	1	1	1	1	33709.8	1	1	1	33875.2	1	153205	1	1	134960	197483	149275	135407	161676	145274	134334	141868	130097	141389	133355	156390	141779	135235	112680	137867	129303	92318.9	88354.6	183637	184437	112753
CPD-3402	1	109311	220291	1	200021	1	1	1	50084.4	1	1	44711.5	36052.6	43370.1	92653.2	30722.5	1	1	50190.7	1	1	43107.7	45323.3	1	1	84946.2	63135	136392	42734.7	1	105032	92466.5	60120.1	71920.2	1	1	96974.1	1	37771.5	1	1	1	1	1	1	1	1	1	40062.1
CPD-4609	1	1	1	1	1	1	1	143745	1	1	346489	169758	1	270104	224547	1	242331	1	149820	1	1	1	190323	1	334823	284420	357571	270125	1	225696	256974	1	190876	392818	243153	338973	257493	202036	468206	1	369856	1	1	1	1	1	1	1	1
CPD-8766	74249.5	77813.4	49617.7	59841.3	1	1	52575.9	52740.4	1	1	40994.7	47785.1	1	23182.1	1	1	49701.5	65109.7	52601.2	55845.2	1	64755.3	71425.9	1	1	1	1	1	62720.2	1	1	1	1	1	1	1	1	1	1	1	1	1	1	1	1	1	1	1	1
CPD-9827	203305	1	501068	495895	722003	746068	455140	24923.1	31239.3	28396.7	366624	49162	23785.7	47869	25071.5	424722	31580.2	23226.3	1	39685.3	1	37284.5	1	471849	39033.7	1	34735.6	44103.4	1	83151.1	182803	30607.4	1	1	1	115311	43250.7	82414.4	268913	35898.7	40110.1	53257.5	52016.7	1	1	1	1	57806.7	37696.3
CPD0-1248	792684	562470	783030	710159	605801	1573919	2122306	607034	512848	2345163	1	1	484840	1	406710	1	365430	32024.4	1	1	1	1	1	2120397	1	1	1	1	1	1	1	41333.4	1785369	1	1	633854	949603	2036119	1	1	2050258	1364425	1907600	1928492	1246702	1	843752	558467	1003595
PQQ	231019	261831	201658	203314	161819	179721	214289	223972	141753	119890	225494	219006	178176	177590	172461	171300	191974	188374	222177	209721	1	211383	203631	1	375680	383936	290557	294056	487877	328249	326973	297384	272059	266460	287094	276510	235981	233254	298703	300301	275157	247774	269845	276626	160454	169973	331499	319524	200384
CPD0-1345	192446	126539	39004.2	60354.2	38903.5	27932.4	80942.9	27815.6	1	1	63032.9	38124.5	21861.7	30648.6	26801	31440.1	31983.3	36109.5	41253.5	37474.7	1	40573.6	48263.1	57575	183905	183372	123439	53875	174550	69621	68838.8	70820.5	26541.6	43923.6	48405.6	36649.1	24460.5	22264.1	85810.6	147553	75589.3	46824.6	125943	58114.1	1	1	33836.8	42563.6	1
3-DEOXY-D-ARABINO-HEPTULOSONATE-7-P	1	1	40874.4	42703	1	1	39186.7	1	28699.9	1	76973	48755.2	35801.4	40332.8	1	36033.5	31207.6	35272.1	1	49755.6	1	1	82058.4	1	54191.9	46840.6	46967.8	53960.6	1	56912	47832.1	38663	1	28368.8	33568	29890.9	34103.3	1	1	1	1	1	1	33038.8	1	1	63778.7	55769.4	1
DIHYDROPTERIN-CH2OH-PP	138276	164578	135811	138314	51334.9	127926	155904	160228	105770	41856.6	167300	161693	58416	60841	131086	66416.9	132272	137061	157527	154804	1	137754	168957	1	201052	230554	187366	191994	226653	208759	190127	189793	143408	143792	154836	137466	128652	133618	181144	181628	168454	166394	171348	147745	24188.6	45207	101920	188693	58882
26-DIFLUORO-4-HYDROXYPHENYLPYRUVATE	18400000	14700000	7354566	7431262	7955754	9418975	22300000	8315385	7337449	6845245	11000000	9365974	8939608	9904771	9384991	9169819	9315656	9536418	10700000	9961389	31849.6	9687896	10600000	1	10400000	12800000	12500000	12100000	14600000	14600000	11300000	12600000	14500000	14700000	24800000	9114771	11400000	11100000	11600000	12100000	27700000	10600000	28200000	12600000	7173269	5434264	9355247	15900000	7019936
CPD-18575	1	1	1	1	1	1	1	1	1	1	1	1	1	1	1	1	1	1	1	1	1	1	1	1	1	1	1	1	1	1	1	1	1	29048.5	1	1	143271	143907	85050.4	87277.7	86110	79093.3	147766	146220	1	1	1	1	1
CPD-14037	1	1	1	124469	75101.4	1	306049	270636	208880	113187	1	50291.6	1	47359.5	1	1	226340	601751	1	1	1	450016	231174	122444	53658.9	396185	1	138264	291071	316554	443845	234868	3049973	786387	5934937	568009	948258	713376	1037284	3112069	586302	661808	5589001	497126	6749019	457980	4889357	5048457	267445
CPD-5721	25581.7	476993	432303	230043	355288	38754.8	404061	400101	1	125822	185404	188514	326471	325351	162378	148071	184134	43672.9	416722	400138	1	41893.7	101768	45966	68480.9	449473	414505	185904	477423	403894	33045.7	380372	59151.6	315801	60251.4	66967.6	53775.5	50970.6	371936	64789	118231	163333	59969.7	57096.9	102452	190549	54984.4	52970.2	127846
LATHYRINE	3183086	3548419	2093098	1839190	1716247	2244060	4094462	4130704	1251402	1444507	3268486	3495961	3884911	4171458	2717722	2652725	3248167	3074478	1929651	1758521	1	1	2519755	1	4748778	4975536	3159274	3108854	4119303	4236001	2401000	1	3811027	4172140	3640040	3371716	1369719	1419087	4742767	5468760	7471379	7505444	5155099	4997913	8759676	6764818	4177353	4489529	4269909
MANNITOL	3149314	3525615	1	1	1739795	2357156	4096376	1	1686099	1455853	3268486	3386584	3884911	1	2646087	2665450	3296265	3129377	1960442	1780350	1	1227201	1	1	4687435	4789158	3175623	3241781	4307059	4256935	2423427	2484103	4032865	4186393	1	3394153	3500651	3517808	4546841	5504947	7200973	7794785	5179181	5014259	8739319	6777053	4186229	4510574	4398764
CPD-18574	1	1	1	1	1401834	1832126	1945672	1	327956	908386	2833440	2984690	1322761	3396349	2147976	2065905	2569059	2622448	1361233	1517131	1	945356	2060043	1	4208577	4277800	2708938	2756285	3968576	4064258	1	2236486	3633576	3617595	3181973	3197188	3231219	3267297	3919075	4119904	5127944	4524712	4608170	3948308	6304723	6415532	3816845	4094237	3891250
CANAVANINE	2569401	1	1	1	1366951	1678529	3141243	1	949453	900761	2578151	2678215	3364951	3504882	1947789	1946991	2407505	2373722	1387468	1384305	21548.1	867585	1960140	1	3802972	3860000	2450000	2611544	3580998	3680544	1993840	2027808	3302871	3327573	2888957	2886446	2928195	2982608	3600620	3754873	5170429	5256192	4198192	4216114	5719273	5820436	3438831	3704428	3506955
CPD-7202	634724	222171	1	205414	351980	327640	247490	282114	223110	155989	300129	252530	273276	285384	263744	249277	411923	408173	228135	197773	1	177750	393693	1	1	593564	373563	337120	1	276458	348230	365313	1	524379	436182	1	1	728823	1	438192	1	457172	1	1	514534	1	113883	151524	1
GERANYL-PP	1	1	1	1	34741.4	21822.4	1	1	1	1	23907	21392.5	1	1	1	1	23777.6	1	1	1	1	1	42342.7	46678.7	24130.9	1	44219.2	52224.8	35360.5	49208.7	52749.6	37621.6	1	1	22373.3	1	29493.6	23219.2	42481.4	24556.2	31540.7	1	1	23694.4	1	1	1	1	1
DAMP	1	1	1	1	34741.4	21822.4	1	1	1	1	23907	21392.5	1	1	1	1	23777.6	1	1	1	1	1	42342.7	28495.4	24130.9	1	44219.2	52224.8	35360.5	49208.7	52749.6	37621.6	27186	1	22373.3	1	29493.6	23219.2	42481.4	24556.2	31463.8	1	1	23694.4	1	1	1	1	1
CAMP	136536	1	1	182979	1	206630	89408	103236	1	129453	1	1	174116	151515	160298	174644	230991	230016	193146	199684	1	1	248648	1	215884	1	229997	1	1	290392	316082	270646	124448	123374	174779	182735	194132	1	1	1	211723	185224	155921	161453	104470	96879	55308.8	63443.3	187953
CPD-10214	994944	1047686	592501	623000	293075	671468	1094656	1121072	559790	1	997696	1014292	1230696	1245611	767153	783145	1030684	1022411	567923	557340	1	1	763519	1	860659	869000	597000	639632	848364	865255	504525	503492	843934	862551	759610	792508	730886	777003	809706	839284	1280690	1310981	1177219	1171567	1596177	1636986	872826	911000	918792
XYLULOSE-5-PHOSPHATE	330314	394486	481865	792543	987891	941832	514639	537098	941013	999010	1086514	1098921	1167527	1103411	1082139	1219558	964150	638231	784322	764517	1	1110994	1298932	438545	1	572651	1111876	824720	724197	742574	1042448	822515	385149	373170	672412	696908	457341	448005	873855	930910	992222	686659	954608	961090	694468	698663	488033	510061	1390338
5-P-RIBOSYL-N-FORMYLGLYCINEAMIDE	89846.2	68543.3	185065	174416	224152	208258	120952	115891	152450	162236	198094	197140	183866	165850	134998	154096	199107	204713	184637	180857	1	167318	246819	165788	174221	166670	229490	26894.2	62419.5	230409	299825	239509	116588	99127	112534	131861	141338	141098	176620	177622	128400	119879	102431	104512	30952.1	45012.5	49173.5	57730.9	53354.8
DIMP	89846.2	68543.3	185065	174000	224152	208258	120952	115891	152450	162236	197846	197140	183866	165850	134933	154096	198734	204713	184637	180857	1	167318	246819	1	174221	167000	1	256936	252493	1	299449	239548	116528	99127	112534	131861	141161	140892	176444	177127	128218	119879	102431	104584	81392.7	89563.8	49173.5	57730.9	156400
NICOTINATE_NUCLEOTIDE	29215.4	93534.8	226329	204948	283346	253773	113984	115963	129693	138720	249305	243599	179677	151515	177955	191053	263119	282378	220884	278449	1	225975	301674	1	246205	236751	298643	367254	333801	352142	386111	320917	124448	128548	206558	221582	235245	251007	283054	282606	243264	196184	172162	185217	117984	105907	55308.8	63443.3	205472
5-P-BETA-D-RIBOSYL-AMINE	1	1	1	229566	1	1	1	1	88416.1	302239	387545	395255	116203	393491	670927	120631	396640	399958	393268	366339	94354.2	349703	380361	564639	486969	188308	135906	144202	113937	57583.6	409945	226201	108752	1	513725	467466	464916	937517	610002	617898	497886	569683	534776	615946	560108	549863	1	149884	144055
L-PIPECOLATE	676389	730076	1484536	1570000	77127.6	65149.4	81044.1	77431.5	938556	39665.2	1046462	46946	99519.1	93776.5	125529	116601	69238.5	93969.6	67326.8	52900.7	20501.3	66242.5	77392.3	59727.5	1667249	1670000	1319573	1292064	2616180	2595653	837406	830783	3313105	3418565	1374756	4860496	3372102	3370215	3363161	3334583	2381271	2495527	2221999	413993	2584144	3096920	1143929	1282528	1351853
CPD-12707	1	1	29856.7	30927.2	58083.1	49590.8	34474.7	29593.2	83023.8	71899.2	79659.6	69911	116100	90567.9	85181.6	129546	39247.8	42877.3	83130.7	70123.6	1	72429.2	100083	404214	43891.8	52850.5	97151.4	118198	95996.8	91398.7	107335	103170	1	30286.3	58583.6	44258.6	31442.7	25377.1	101872	99051.2	100465	93528.4	89541.6	82949.5	94228.2	77298	65426.7	73421.8	208703
GUANOSINE	1	1	1	1	1	1	1	52028.6	1	1	83956.1	1	1	1	1	1	1	167765	1	1	44644.3	1	1	1	1	88360.7	1	1	1	1	1	1	513311	476794	768631	795600	845122	888285	516506	516711	752108	717047	922475	874360	941067	965070	508092	567325	1
MYRICETIN	55936.9	47511.4	24348.9	32088.1	1	43564.5	32148.2	33887.4	35837.1	23095	38187.7	50871	49035.9	41073.7	45408.3	49747.3	23120.9	1	76527.5	56397.9	1	64077.9	41725.9	1	70701.4	150573	104613	97933.8	108305	105942	131346	122776	1	1	26782.3	1	1	1	57032.1	61363.5	42274.6	28633.9	28620.5	26881.8	1	33788.2	1	36813.3	54155
S-LACTOYL-GLUTATHIONE	1338524	1381419	488802	1	199176	87356.9	1518281	1501248	55411.3	60059.1	78593.4	50927.3	829884	40672.6	100904	98746.3	77845.6	252500	240772	163243	1	375976	188948	438505	61065.8	47902.6	97157.4	103381	44155.6	95486.8	1	70514	122697	124150	85838.9	93164.2	106179	105261	187597	194544	1	165939	1	1113379	69006.3	381179	102109	93734.3	99234.2
CPD-9923	132896	150015	1	143000	117252	137832	93219.7	96255.8	70681.4	75006.2	112661	110047	135531	1	109932	107502	1	136052	175766	1	1	167184	1	1	167051	173000	29800	1	1	162592	145459	159528	153699	121821	119330	113869	458568	488324	207528	185957	641238	623828	631815	666018	354777	359891	212209	205476	107261
CPD-5683	1	1	1	1	1	1	1	1	1	1	1	1	1	1	1	1	1	1	1	1	1	1	1	1	1	1	1	1	1	1	1	1	1	1	102922	1	446788	294378	119724	121423	1	415638	376442	378727	212910	223554	114513	125883	1
HMP	63014.5	55036.6	1	462838	1	1	1	1	187883	1	1	160294	59551.6	62557.8	1	65608.2	255212	1	1	62395.6	1	1	1	1	57347.2	1	92173.1	113276	1	113452	133890	147193	174644	163542	200474	1	1	193210	140320	166597	1	98896.4	1	206625	393443	439179	1	54238.5	108731
3-SULFINOALANINE	299354	1	633460	632735	849304	765557	395650	394909	725315	753679	1	1	795716	789849	1	691433	1	1	1	1	1	1	1	1	1	1	519936	1	1	1	1	1	229786	230075	1	290543	299604	328923	393716	410869	1	366571	1	309382	1	1	1	1	1
S-TETRAHYDROCOLUMBAMINE	1	1	1	1	1	1	1	1	1	1	1	168806	1	1	386585	441522	166939	174263	1	1	1	445738	1	1	485177	99000	1	83365.1	245422	251318	1	186503	322762	49238.9	62292.7	1	249380	57003	251628	66701.6	102104	387397	53785	422001	103298	73200	104683	226000	210437
CPD-12728	1	1	52293.6	55073.7	27432.8	119741	37264.6	40932.4	181544	167219	185971	193800	142853	152387	28712.7	27212.1	293392	283732	122883	120093	1	49182.2	52621.8	1	25132.7	22727.2	160352	189177	68366	68943.3	151902	159236	1	1	1	1	1	1	1	1	1	1	26870	20579.4	1	1	1	1	221134
CPD-19486	1	140753	265449	1	272063	257072	1	1	215136	226045	264203	1	248100	1	240854	256432	1	1	226938	1	1	272076	1	1	217706	204000	267000	314658	287535	299483	356393	279357	146433	1	199207	203637	226909	195848	225770	255752	215660	193056	197188	162166	1	155000	88565.9	102719	263950
CPD-12005	1	1	48838.3	1	1	44809.1	1	1	50446.3	1	57854.2	59531.8	51305.2	61509.8	64786	41406.8	41549.5	32772.2	67279.6	66126.4	1	44366.3	60903.5	1	1	1	1	1	1	1	1	1	1	1	1	1	1	1	1	1	1	1	1	1	1	1	1	1	1
CPD-9269	1	25493.6	1	69501.9	96783.7	77206.2	38516.8	48948.5	52798.3	44001.8	70628.7	76586	74665.7	61949.2	68780.1	79966.2	1	1	78752.6	75551.2	1	103370	94754.9	1	69070.1	65231.9	95167.2	104980	101450	97736.9	123462	98716.1	38077.7	27835.2	66156.2	53504.1	64809.9	58986.9	78172.2	81596.6	65165.2	50781.3	41079.3	45283.6	39123.4	32051.2	1	30009.3	68982.5
CPD-628	1	1	76878.3	1	114322	139703	46453.6	58579.2	142665	112696	125001	123720	144352	120001	107643	130358	88496.8	98414.2	114178	114121	1	94850.1	132270	1	107201	126417	174400	220756	203312	178070	243442	230743	77015.6	66921.6	98149.5	115852	103141	106743	123116	155605	117143	97834.9	115439	103022	95730.4	93768.4	77579.8	80073.4	186507
THZ-P	1	1	1	1	81436.5	139703	1	42790.6	125026	101236	111135	123720	1	107772	107643	121215	88496.8	98414.2	107218	99756.9	1	85732.9	119859	1	80576	126417	174400	212922	194920	162642	229279	223418	65661.8	1	71772.4	115852	1	101140	1	155605	1	1	1	1	95730.4	86602.9	71431.1	80073.4	173280
PYRIDOXAL_PHOSPHATE	351094	333124	367395	383487	619362	554091	347571	344639	629237	683284	647690	662840	755045	735525	718464	806746	476770	470158	579741	585777	1	619345	679922	371726	377327	361385	552652	627422	523704	525618	770055	589398	275265	263636	388634	402620	335754	317200	540886	533403	548622	558011	517355	522208	558290	545670	395814	415401	930136
ALENDRONATE	1	1	29856.7	30900	58395.3	49590.8	34474.7	29593.2	83023.8	72167.5	79659.6	69970.1	116173	90567.9	85181.6	120410	39247.8	42877.3	83130.7	62692.1	1	72429.2	100083	1	43891.8	52900	97200	118198	95996.8	91398.7	107335	103170	1	30286.3	58583.6	44258.6	31442.7	25377.1	101872	99051.2	100465	93528.4	89541.6	82949.5	94228.2	77103	65426.7	67096.7	200358
CPD0-967	116033	1	487821	514710	602437	723541	214656	234440	684734	601963	626764	1	652424	671936	536338	509028	1	1	1	1	1	481518	774234	146228	368747	406310	903256	1	1	847178	1111850	1	182110	208152	318452	287356	333846	337700	470850	464830	308754	296804	334100	304525	219014	233581	187814	211479	1
R-2-HYDROXYGLUTARATE	1	1	76374.7	79111.6	49017.5	119038	100306	1	1493098	107690	65450.1	96041.1	60011.1	1	57049.1	77809.8	79680.1	65060.4	105306	64021.7	164757	1905404	2029749	1	280357	208253	1	1	231233	152464	156719	1589576	153293	129170	122856	118107	189711	115982	161818	203199	1670000	115810	192002	110796	1674765	1	1	1356570	1524613
2-O-CAFFEOYLGLUCARATE	1	1	56275.3	58900	53421.4	87022.7	1	1	91137.4	56813	71729.4	86953.5	67998	75724.3	54081.9	44245.4	77436.9	1	85255.7	75381.9	1	42413.1	93092.3	1	33768.1	47900	138614	120376	141939	1	179404	178012	1	1	25852.4	21478.5	1	32807.3	57505.9	53064.2	28336.1	24939.2	36618.1	29801	1	1	1	1	1
S-METHYLGLUTATHIONE	1101998	781204	918528	730406	994244	1083215	807128	691557	651846	885741	1162281	1025997	647271	727056	653462	725869	589421	487152	699452	845704	1	485565	515612	1188332	327479	230251	456935	590925	539028	545128	596448	640003	154169	905787	404670	394398	36288.5	491395	170799	808099	479781	530898	401630	330535	478683	53712.2	1162986	1248504	39279.7
CPD-9788	1	1	1	1	1	152199	1	181605	1	80689.9	1	100949	94320.2	167466	90265.6	50567	279980	60743.6	118844	1	1	57176.8	117073	1	300391	277970	1	107235	45120.2	1	53036.9	1	74678.9	1	1	1	245558	1	90550	245002	336968	325920	272180	279080	1	116319	158293	172710	1
CINNAMYL-ALC	44696.4	1	1	1	1	1	1	1	1	1	1	1	1	1	1	1	1	1	1	1	71325.3	1	1	249421	1	1	1	1	1	1	103186	1	47387.1	384150	1	1	1	1	35476.6	516388	1	1000752	61356.5	103563	60814.3	706104	398585	361549	1
CPD-12581	1	340475	245929	1	242888	230096	260262	236525	148007	143044	1	227955	1	1	198432	1	316952	319171	99621	95074.5	1	1	134906	1	362570	338210	157101	176920	187667	193750	137876	132520	251311	240591	234901	243963	246092	242567	297668	306577	440553	457532	343388	344661	402639	1	217599	226655	188267
CPD-12204	1	1	1	287071	277722	287644	482959	163731	330838	1	1	529929	1	1	1	1	301966	1	1	1	1	1	1	1	1	1	1	1	1	1	1	1	260917	194508	325361	371764	572680	492966	1	1	364198	301504	584016	478653	290023	312328	289218	269109	1
2-KETO-6-AMINO-CAPROATE	588576	1	1009423	966626	1	982338	1014615	1	1	1	144420	1	1365192	1311311	1359176	1313471	1819762	219401	1	1190520	1	1112427	101526	1	185687	129062	133191	162264	239392	1085602	115573	1	876036	899324	774516	782290	879553	891078	1021828	949205	610955	704461	503309	1007451	674779	695838	521344	584724	397382
L-ORNITHINE	1	1	1	1	1	1	81896	1	1	1	1	47455.5	1	70481.9	1	1	1	1	1	1	1	1	1	1	1	207000	1	88965.6	1	1	1	1	175490	159213	1	134552	147188	159475	173738	178905	268531	1	1	203238	1	1	1	1	164453
CPD0-2459	9217763	9566643	6948713	7243773	7417625	1	1	11000000	1	6003151	10900000	1	13300000	13200000	11300000	1	1	1	6252088	6305043	1	4972464	9233894	7364490	28200000	28400000	1	1	14700000	15000000	11000000	11200000	25900000	25800000	20900000	21200000	22900000	22900000	28000000	28200000	41500000	1	32800000	1	41500000	41500000	19600000	22200000	22100000
CPD-12188	1	1	1	1	1	1	1	166439	1	1	1	1	1	1	1	1	1	1	1	1	1	1	1	1	1	1	1	36469.9	1	1	1	1	1	61038.5	1	1	1	1	1	1	1	74449.2	175738	1	1	1	1	1	1
PHOSPHORYL-CHOLINE	1272779	1557662	268364	287520	267610	669110	209252	250920	225653	459050	235556	200613	183214	186472	162038	175291	253308	188087	177259	182472	128416	138144	168832	322854	239354	228848	178151	164780	274654	760449	230903	258377	69288	134061	526830	533183	68628.4	65855.4	177428	177506	78000	83468.8	157870	197919	1023878	160373	594918	621808	1
CPD-9757	566595	1	1136032	1	1235720	1336412	1151452	1091209	175283	1635241	1406437	1680530	1710495	1632476	1722212	1623577	1	2159977	1379260	1365501	1	1502504	1489953	1	1	130351	1	1	1424085	1479389	1551324	1	910210	922182	772814	786170	836875	949467	1086206	910088	628010	716597	802201	955990	672701	737992	553385	591781	1
CPD-13688	97189.3	103654	101239	93893.2	20673	1	124247	115702	49543.3	54395.7	52836.3	49212.8	61897.6	59800.1	73826.6	86051.9	33905.5	30921.8	65475.3	64762.4	1	55883.5	81974.9	95373.4	25127.6	1	1	1	30342.6	26771.5	21706.2	1	180076	189760	146259	23900	27663.2	155393	26027.6	21452.8	83846.5	64368.4	45005.7	33782.9	83728.7	80533.1	40404.3	39738.7	78691.3
CPD-15544	1	1	1	1	1	1	1	1	1	1	1	1	1	1	1	1	1	1	193187	1	1	226511	121089	1	1	1	1	1	1	1	1	1	243093	459794	305098	445111	1	378028	388332	1	612394	1215230	581850	1310493	1568114	983077	86864.9	181387	1
CPD-8913	32446.5	22660.7	23667.8	32216.5	38588.5	40439.3	20270.5	21700.6	22315.6	1	34299.4	22886.7	33456.8	27763.4	23580.3	30649	32717.4	28767.1	1	1	1	1	32422	24082.8	29391.2	29395.2	32970.6	37947.5	37209.6	34734.9	31338.3	28333.7	194699	41906.3	41523.7	153821	45662.8	188761	45354.2	34473	51492.9	195707	196745	204159	55061.5	186837	26281.9	34046.1	47922.8
CPD-13031	136558	134302	78613	75800	1	143136	1	1	25885.8	40033	1	1	29196.6	24686.9	81707.2	89200.4	108681	315792	62672.6	63090.3	1	74570.4	226237	1	36984.5	38400	45000	55599.5	1	1	1	1	54775.1	43547.9	1	1	80763.4	86002.5	252409	105957	191918	202466	83589.2	76888.4	31343.4	1	28538.8	45022	24908
CPD0-1245	1340003	902710	780566	686000	1	760273	624018	538987	513473	587889	969414	866207	713443	727075	824487	811268	974316	931790	985018	997854	87237.8	1	578131	1619675	1	1380000	1020000	1062775	1563380	1374836	1263545	1297042	743465	748205	666523	795284	843494	887495	759036	760206	636323	580817	682023	667732	852182	1002503	120934	749909	1334883
345-TRIHYDROXY-367-TRIMETHOXYFLAVO	54686.8	56259.6	54528.8	185475	129338	173515	49227.2	56348.8	207890	40038.2	56366.9	39934.1	127904	40739.3	84911.9	171179	186352	171519	179590	163475	1	400700	156115	474875	54294.8	47694.3	37575.8	35436.2	173928	39140.9	38161.2	42689.9	191338	227522	202667	171298	1	175943	147489	151333	173247	1	1	185015	1	1	95517.4	177329	100287
TREHALOSE	808468	844040	593979	1	537706	1	1	1	1	356281	169834	169315	305595	1	575130	598974	1444309	1404035	715008	157036	120085	1225983	1082689	1866428	179893	187425	390672	1	1	1	1	157569	1463919	1520163	1309044	1408588	1005295	1029540	2482152	2474006	1	1992384	1	1356684	1216893	1	1292918	1368151	238923
CPD-9277	1	1	1	1	1	1	1	1	1	1	1	103711	1	1	1	1	1	1	1	1	108185	500437	661954	1	1	1	1	44339.6	1	1	1	1	1	1	1372161	1	1167280	1539830	1	1	1504417	1906064	1278910	1	1892061	1793957	1	649837	366517
CPD-6366	1	910200	832030	1	1073602	1427752	710321	1090817	416146	810202	907459	1094785	607784	682854	1282880	1242281	1	1	10400000	1	1	9328255	1	1	10000000	1665568	16800000	1	67863	1	11200000	1	8616097	24000000	1	8984395	1290923	8138015	11500000	1	1	1	1	1	1	1	1	10500000	7195489
L-ASPARTATE-SEMIALDEHYDE	302395	254319	193368	201386	219213	210368	169075	174259	230467	256309	270992	251166	145492	155362	236524	252384	246271	249857	211153	208006	1	186675	129989	1	1	97800	241000	243139	266520	204889	213443	253383	140665	138940	180700	178901	236158	223738	271467	254056	108138	99774.2	98617.6	91481.1	129928	132661	76750.9	91985.2	301476
DELTA1-PYRROLINE_2-CARBOXYLATE	1	1	1	1	1	21351.7	1	1	1	1	24568.9	23512.2	28574.4	34360.7	45499.9	46465	22764.4	1	22501.5	20173.7	1	1	1	1	40933.2	51258.4	48516.4	59809	41801.3	31994.4	70152.9	68199.8	1	1	40832.2	55752.2	52081	54468.6	45533.9	60709.2	45660	43119.9	40334	54146.9	54904.1	67222	34676.4	30637.6	54826
L-DELTA1-PYRROLINE_5-CARBOXYLATE	1	1	1	1	1	21351.7	1	1	1	1	24568.9	23512.2	28574.4	34360.7	45499.9	46465	22764.4	1	22501.5	20173.7	1	1	1	1	40933.2	51258.4	48516.4	59809	41801.3	31994.4	70152.9	68199.8	1	1	40832.2	55752.2	52081	54468.6	45533.9	60709.2	45660	43119.9	40334	54146.9	54904.1	67222	34676.4	30637.6	54826
CPD-9280	141886	83375.9	50816.3	50100	70683.8	89769.6	124292	126586	89156.7	71768.9	184414	116567	106806	85336.8	86831.8	115415	167328	165834	49503	48506.9	1	1	55433.7	1	164394	113000	111000	117897	152865	104664	55404.3	71640.9	57142.2	123592	118407	119255	111529	112176	176636	188682	186443	77120.6	128725	70058.8	135057	76900	134876	116000	235879
CPD-5821	67960.1	112671	154526	154922	312270	176432	115297	1	1	266592	178796	514024	350204	1	1	1	1	1	101465	405596	112431	277533	451468	399952	131337	1	276567	82834.5	108561	235710	482688	1	55657.4	1	47845.9	34743.3	83400.9	67877.7	54386.1	50660.2	1	38435.9	36040.2	81273.2	1	54582.6	1	77901.6	209142
5-METHYLTHIOADENOSINE	1113669	842962	753026	1	1	1	1	1	1	1	394132	1	525864	1	1	1	1	1	505229	469535	77615.5	1	1	241893	1198632	1	1084224	1	1	1	1	1	467972	562264	599043	445948	529834	1	534064	467356	567592	618413	525350	1	497366	506713	580522	414512	1
CPD-7100	68071.1	92183.9	51292.4	50849	111965	82674.5	168767	182842	48865.3	45252	43172.9	30849.6	99052.6	44750.8	226253	263724	211426	166462	78896.8	70327.1	1	93310.3	1	257985	28705.4	40720.3	122273	151371	88214.5	79407.4	122534	124591	305626	413660	37309.4	325437	321005	303068	1	105045	439451	1	29574.9	452059	281485	1	205921	187732	1
CPD-9941	1	732144	616199	590798	864917	888907	723627	752063	635543	614524	646724	1	1	951920	1	1001335	658896	636428	657650	612778	1	577690	1	1	520774	520174	750836	713099	776368	1	543770	568076	1	1	777594	55520.3	94248.4	97421	1	113393	130355	187438	126415	183497	143465	756291	1	37220.4	1125144
GLC-6-P	1	1	1	399564	1	1	1	1	1	318324	1	1	48386.8	1	1	44337.4	1	1	1	1	1	387759	1	1	526199	492518	1	1	1	513841	328180	1	404923	348847	77255.9	81548.4	500923	84907.1	405162	445206	80018.9	347135	421851	74742.5	59213.5	60063.7	433136	432754	1
IMIDAZOLE-ACETOL-P	1	1	1	1	628218	317146	1	1	70505.1	88935.4	68997.4	25866.5	115678	58005.5	100392	57445.5	44667.1	52096.3	63269.5	1	265740	1	1	1	1	1	1151963	1190034	842107	65825.3	1278663	845051	336182	86073	136000	141806	24559	66653.6	1	112261	2504863	1	377766	182636	183869	321269	101854	1	1
CPDQT-429	816922	792979	200550	326962	1150252	572518	316222	490492	697601	404565	867484	1138029	780660	1011121	836665	1	613269	141548	824873	715962	221180	1	1126058	88820	612986	906649	1	617760	527049	205419	780644	131996	91423.2	75346.6	1	706977	1	574700	104722	746988	791930	858024	1	1	1	1070016	1	537716	34356.9
SEROTONIN	2569401	2821358	1321407	53013.1	1389587	1703825	108971	3230804	980984	977347	2587497	2703426	3423638	3577698	2015435	2041797	2488352	2470377	1432531	1458076	21548.1	945456	2038442	1476677	3880509	3906933	41189.4	2674666	3674942	3774673	2096922	2071880	3420360	3424101	3001777	3044191	3161465	3146155	3687698	3875662	5294535	5384415	4335190	1	5737798	5919799	1	1	1
ALIZARIN	3349323	3222740	2244088	90000	188657	219523	3246071	66623.5	316480	353931	411363	356889	473048	433125	355328	542385	168578	84504.3	342816	2756636	1	577998	2708103	1	251111	2280000	347000	319591	2637179	229072	484107	310398	150611	79887.8	280093	3003020	103275	117265	354089	360306	2085939	2330384	1020094	310103	1762414	1620000	187920	230000	516255
2346-TETRAHYDROXYBENZOPHENONE	558717	649826	449619	503000	594400	354165	412290	385957	327299	512917	519768	458923	278472	481971	454149	485872	393562	271657	1	1	297021	433572	1	693177	413236	346000	584000	1	95748	522301	1	1	324940	259867	1	236580	204897	199591	398190	267632	1	1	1	253406	1	1	40090.6	44400	1
L-ERYTHRO-4-HYDROXY-GLUTAMATE	1	1	503188	569597	630236	644778	521191	516588	598825	619946	650185	714851	598534	561525	674471	732471	551209	649520	454883	424540	1	502948	277923	1	1416726	236904	1	105979	753899	758127	758257	623417	1	272572	1615582	1	160350	141154	2231995	751706	611485	861503	301358	187692	205122	1388362	1161627	651698	521706
CPDQT-412	1	1	144330	33338.9	65642.3	98362.7	54585.4	61288.2	127755	51393.4	73540.9	87702.5	81235.7	75063.4	118162	109354	104407	93290.3	51487.5	28194.5	1	68020.4	64349.2	1	35320.6	1	131088	44218.4	31315.5	51338.9	115168	146034	189130	70511.9	197159	203409	206661	225716	178118	85856.3	165190	90362.5	193306	165189	210863	227760	102650	65582.4	132074
3-METHYLXANTHINE	163859	1	1	184984	248951	374103	169889	84327.3	301792	308565	616488	672753	170757	466736	201623	437270	157729	427161	463752	461841	1	641880	675696	1	605890	203355	282861	265966	516990	486607	627014	494953	390424	392440	619589	322222	1	243588	388933	438188	421991	369570	39981	337763	45273.6	600189	282169	392288	35263.7
CPD0-2267	40518.6	1	104305	48186.3	74617.5	92624.2	92245	111206	218318	140256	105762	87417.3	110819	77362	72801	135883	70562.4	134216	89932.9	73476.9	1	83791.2	75330.4	101430	121730	65700	14788.2	206887	108424	86116.7	191002	94861.9	127136	124377	162685	149498	200820	209481	73445.8	17763.8	27595.2	1	85013.9	177949	1	40208.4	1	31013.6	95204.8
CPD-63	1	1	990743	1130000	533637	1	99264.9	446050	1093404	454558	1554877	766079	577868	500533	596567	800173	494055	811407	546217	828931	1	456259	737371	1	700551	1	1040000	1	1216354	1347926	865384	1759584	356684	1028215	224981	293533	837442	930747	396372	997480	1	541957	401471	227927	1039475	243000	632016	559847	629557
CPD-653	1	1	41052.8	40436	45006.2	48025.6	36376.2	38261.3	52168.3	44626	56941.7	49628.8	54756.6	54986.2	55901.6	47260.6	49639	47851.5	48572.9	48864.8	1	65756.7	45212.8	1	29461.7	30973.7	45588.4	43045.7	59897.4	58825.3	56088.4	64399.4	46543	46981.6	41292.2	42567.5	38970.3	48713.6	26504	27455.4	32370.5	34719.2	38352.2	25674.9	60250.7	60807	248616	251971	39039.3
DEOXYURIDINE	1448795	1	116977	1	1	472964	256625	1	77537.7	78514.8	1	1	1	248877	1	195922	129810	1928969	165804	93625.1	1	260666	2304051	1	1	3940000	297000	4245089	1	1	4153037	465836	1	1	197825	283713	1	2188659	528422	502646	294042	2915205	1	341921	1	220000	2441844	126000	1
PYRIDOXAMINE	1	172380	145055	57330.2	71682.5	121837	112404	110854	153194	176978	105620	88993.2	107820	96290.8	112311	132037	70562.4	62250.6	89195.2	95669.3	1	162449	110711	130380	109768	94325.8	179807	84605.9	108949	113442	229636	121062	127159	126199	156189	136529	239113	241751	78443.2	238777	292409	128427	72295.3	209040	1	135916	1	98376	85463.9
S-ALLANTOIN	85558.6	89321.9	184692	179037	208281	211082	169699	174259	230729	220990	259909	251458	136142	1	227520	238308	246559	250121	201373	202560	1	186675	110723	1	92921	88998.6	1	1	194975	194457	192874	209964	1	122457	174058	179221	220416	214445	247436	245332	52237.1	53748	98932.1	91481.1	129928	132661	76750.9	91985.2	1
3-UREIDO-PROPIONATE	25624	96318.4	143199	178711	186889	191050	82239.4	208938	40312.9	66406.9	142756	48977.6	164065	163154	148722	133034	54712.9	257356	71669.9	48328.8	1	52136.2	121245	65174.3	135388	259116	123776	122254	151650	140541	96242.6	113880	1	227485	224000	218529	238497	261621	252420	234926	322270	365836	1	234643	1	1	147326	159262	148436
CPD-15127	1	1	1	284000	1	276855	1	396091	59856.6	307881	188308	211660	284091	307824	257542	338816	174630	194105	153561	60173.2	1	171250	161752	1	134534	438000	362000	444534	379223	434538	407699	422950	157842	1	388117	74164.4	34706.5	275371	1	377856	425559	327595	320128	271517	1	158000	343996	184000	305175
CPD-4441	500645	1	1	1	1	1	1	1	1	1	1	1	1	1	1	1	1	1	1	1	1	336050	1	1	1	577124	1	1	1	448300	426625	78729.4	1	1	1	1	1	685093	1	1	1	857649	1	1	1	1	312349	1	590740
CPD-10470	786986	1	551645	1	1	932032	1099353	1019009	766043	898987	751531	673355	733194	698894	614130	653809	694307	1	532470	362078	146007	511834	576117	1	329546	255391	645841	675327	507382	529453	574594	422464	495618	1	454649	506583	522003	491806	720349	637350	1	677224	709790	718779	254340	525564	1	459470	261933
CPD-8656	1	1	1	251000	239620	194361	212348	177739	129801	145694	134284	170265	136262	174293	146853	163876	99775.1	136060	121020	152932	28039.2	150581	137627	248032	213608	252000	212000	207226	222326	215316	183065	165733	152620	158155	156390	146814	139637	133249	124257	156785	127813	121917	116237	87727.9	111162	99100	95681.7	92316.1	80037.3
CPD-1090	716230	719677	546753	1	534724	586027	810973	769368	498153	464486	791346	785609	959958	945789	800484	833809	1373344	1339405	470132	453836	1	372550	655490	1	1953716	1859925	824821	904158	971923	1024097	766623	790943	1777531	1700603	1462040	1471654	1515489	1568529	2027843	1953789	2907476	2958478	2591459	2296974	2858553	2889595	1379151	1543820	1601326
2-ALPHA-HYDROXYETHYL-THPP	1	1	1	1	1	1	1	1	1	1	1	1	1	1	27655.4	38460.1	29992.8	37001.3	1	30711	1	36103.7	21300.7	44996.6	1	1	45553.2	63608.6	1	1	39942.2	48409.3	22047.3	1	117916	125106	182786	178552	27217.5	24436.8	28777.2	138329	164607	162309	23754.8	24879.8	42127.8	44360.9	148464
CPD-6562	40195.6	1	1	1	1	1	46059.4	40887.6	42832.7	26906.1	1	1	43271.9	51255.1	101595	101667	24691.4	21385.7	1	1	1	1	1	42989.1	111593	114182	61140.3	57124.7	88448.9	95607.1	47405.4	49075.3	52428.2	58545.7	53318.3	48567.5	43952	41748.1	66302.5	62045.2	106752	123297	87386.5	91871.6	65243.3	79936.9	80374.9	82154.1	58945.7
NADH	1	1	41052.8	40436	1	48025.6	36376.2	38261.3	52168.3	44626	56941.7	49628.8	54756.6	54986.2	55901.6	47260.6	49639	47851.5	48572.9	48864.8	1	65756.7	45212.8	27940.6	29461.7	30973.7	45588.4	43045.7	59897.4	58825.3	56088.4	64399.4	46543	46981.6	41292.2	42567.5	38970.3	48713.6	26504	27455.4	32370.5	34719.2	38352.2	25674.9	60250.7	253513	248616	251971	39039.3
CPD-14837	99845.4	109928	53753.7	68519.4	35784.2	61793.6	57291.4	50898.5	37886.4	30620.8	33030.1	59122.6	42693.2	37990.5	44968.6	39762.8	1	26976.2	39479.7	30203.8	1	34533.9	29354.4	1	72626.8	73942.3	57376.3	47008.7	61089.3	58016.7	48232.3	41347.6	38103.3	40254.6	38607.1	39889.8	36020.9	30719.9	38105.4	34946.7	34184.8	26750.4	25800.1	205289	26797.6	23951.3	147105	20160	22584.5
CPD-463	975118	1	1281356	419450	319929	1089180	730548	35536.1	586234	1	411019	385608	469013	727062	1	381026	1	577200	45358	253161	1	458341	520260	1	1	135632	35856.7	198692	1	365436	1123406	365726	1237901	1796075	913438	1	1201188	1429327	1	1	276159	1	1202799	2402166	2496549	1	1	607774	842889
CPD0-1103	1	1	1	1	1	1	1	1	1	1	1	1	1	1	1	1	1	1	1	1	1	1	1	1	40933.2	51258.4	48516.4	59809	41801.3	31994.4	70152.9	68199.8	1	1	40832.2	55752.2	52081	54468.6	45533.9	60709.2	45660	43119.9	40334	54146.9	54904.1	67222	1	1	54826
L-GLUTAMATE_GAMMA-SEMIALDEHYDE	1	1	1	1	1	1	1	1	1	1	1	1	1	1	1	1	1	1	1	1	1	1	1	1	40933.2	51258.4	48516.4	59809	41801.3	31994.4	70152.9	68199.8	1	1	40832.2	55752.2	52081	54468.6	45533.9	60709.2	45660	43119.9	40334	54146.9	54904.1	67222	1	1	54826
CPD-8815	129370	190478	81102.7	110981	116862	82356.7	65426.2	50417.4	394172	401182	483701	1	91476.4	407843	47656.3	407268	566256	545598	371763	381181	1	374022	370350	1	341316	1	365251	371170	1	305364	341803	1	541549	449910	367105	368844	381682	414789	1	235562	363692	540421	906214	848640	546436	653831	274046	146407	265052
CPD-14043	1159452	1302866	1095877	1070000	1054055	1048633	1	1173766	1005741	887636	1013039	1152603	1197426	1174214	1150940	8752368	1010784	7223773	1061247	1082826	409627	905855	1002902	1	2170503	2020000	1	1934101	2166441	2200669	1945851	1846879	1872863	1873533	2104907	2140679	1898042	1958926	1792390	2060331	1735170	1707758	1940291	1800500	1888552	2030000	2015449	2000000	2188884
3-OH-BENZALDEHYDE	418730	400956	304455	147000	356025	135700	234862	228760	58347.8	1	221954	190882	325340	315491	220292	151009	1	215499	188800	140276	1	281998	122535	347458	249105	98300	119000	151957	1	69887.1	260141	691947	105644	1650514	232234	206464	300028	1	2064594	221893	902740	1014813	170163	331723	1	395000	145458	1	150064
CPD-12395	1	35196.5	1	1	1	1	75466.9	88070.2	59226.9	97625	143395	1	69983.9	1	1	1	1	56168.4	224087	223244	1	85223.6	1	103872	106160	237333	162124	152197	107814	71339.3	107176	1	153733	168417	126422	105590	280399	1	1	106918	330552	1	1	1	247787	210730	1	89311.6	64103.4
INDOLE_ACETALDEHYDE	1893872	1866661	51805.9	1	478976	80250.4	1	55117.7	81572.7	78977.2	1	83689.4	1	102717	1	94540.1	91609.5	1	1	1	1	1	95813.9	1	1	77412	1	159314	122905	1	134473	156034	82630.9	85533.8	1	100567	129626	64344.4	85188.6	124491	107288	137458	98878.1	156228	156526	199504	170851	152093	268885
CIS-3-HEXENAL	240821	236985	1	456470	259932	277121	40905.7	268245	134594	129721	194896	207774	208429	216343	188955	193916	1	1	1	1	1	1	1	1	1	60901.3	1	153343	186438	186628	1	146489	1	1	282844	280295	172779	1	1	315967	71334.5	1	1	1	529673	1	35554.8	1	96474.6
CPDQT-416	448224	470230	1441831	1452248	1633690	1768982	1327045	1343567	1554968	1552846	1796909	1870099	1503166	1449280	2023226	1	71188.6	1	1	1	1	1300877	636636	113553	1	50344.1	1041425	95890.7	1489674	1544355	1102427	1	81288.5	83158.7	1	82575.9	86575.6	98576.1	66712.1	66930.9	64753.2	74892.8	1	1	1	1	346841	381093	1
PURINE	875010	1	1	1	1	1	1	1	184723	1	1	294718	1	208255	1	1	1	1	1	1	1	1	1	1	1	1	214241	853291	1	1	1854554	1	1	1	4910000	129576	1	1	1	5063475	593538	610535	162174	1	861070	1	1	1	873747
CPD-14739	1	1	1420232	563946	1012815	925221	933872	427467	747631	651744	503903	469635	456055	397947	384646	372786	399936	360105	340312	336837	59925.6	332188	259130	484326	218020	1	236517	261005	248072	237742	251753	236469	1	88057.8	83997.2	66233.4	119649	87243.2	105144	63066.6	50518.1	38874	61439.5	81738.3	50316.2	32401.9	1	1	1
AMINO-ETCETERA-PYRIDIN-1-YL-PROPANOATE	149239	157723	22030	169495	235575	248116	111435	109371	184618	1	131845	219696	165659	1	138585	139325	44280.5	156281	75873.4	68742.3	1	234784	25082.3	1	152833	1	53098	49285.2	93736.4	93763.5	43786.7	44764.2	30447.3	20536.1	83531.1	78293	1	31842.5	121947	117062	1	135392	115478	1	1	38759.9	154084	1	71495
CPD-9699	1	1	1	1	3643447	3100804	1	1	3219390	2118253	2165139	1	4653217	4834989	4054038	3365835	1	1	2950143	3919015	1	3557733	4734697	1	1	1	5530000	4870203	1560477	3063414	3948279	4516196	480691	1797296	1603729	1333240	1	1825698	3849584	1215240	2496349	1876754	2064415	2050715	1	1	1	1	1
ADENINE	209491	264361	347345	444640	562195	641880	310916	325254	875610	655883	299612	40349.6	307358	305129	32954.3	33202.7	904296	30164.9	412082	436877	1	28057.3	805961	230711	25311.7	439000	416867	368663	276692	250218	37858.9	331183	94057.4	2116543	82761	79469.1	136288	148161	2604027	161358	132633	142692	40911.3	72729.9	48409.6	80258.2	968951	25616.5	53110.3
CPD-11578	1	1	1	2210000	2160545	2077209	2144557	2319017	2032654	1990914	2302235	2116481	2784689	2831050	2384862	2321626	4779970	4565101	2447046	2627226	38318.6	1785937	1873246	1310416	1891490	2220000	3270000	3205618	2316232	2882432	3090224	2976513	1387996	1454624	1581660	1788695	1	1589997	2051809	2621460	809945	1331507	1383063	1079245	1342537	1020000	675552	831000	5762359
GLYCERALD	1	1	121742	130725	92623.9	92312.9	129824	145317	117910	87992.6	106488	110090	187088	219825	98516.3	102710	433945	409716	157173	157502	1	143370	65719.4	1	213149	227280	425361	407159	291380	310934	421552	390735	62643.4	65118.9	98129.1	120179	76522.4	84165.2	271351	210438	1	1	122304	1	1	1	1	1	1
O-SINAPOYLGLUCAROLACTONE	896521	1114178	1083598	1074734	1141760	1172612	94150	902069	796405	214425	1	780144	743658	768324	1399035	1339175	3040134	3000890	1	1	27929.4	200411	31491.6	37593.6	59947.2	40716.2	26397.6	128399	102535	34482.8	31502.1	128224	1134772	42656.1	302110	298947	368136	362742	57717.1	55100	71832.1	1787827	44904.3	1471784	1500820	391984	185806	198198	322502
CPDQT-350	2389772	1	626699	1190307	1	1	1	1	1	340698	1	93885.7	360565	1	1	52782.7	1	103258	102945	90542.2	1	40097.2	36000.9	1	188999	114020	129909	201459	1	1	262514	264389	43608.2	1	523370	1	345014	216203	250735	477960	611054	635688	1	1	107562	111965	355022	237426	95626.8
CPD-16870	46800.9	115711	172791	167737	254457	302848	165394	196371	121355	310188	345952	456289	278368	240395	498700	455677	270044	280141	1	397724	1	1	1	1	519236	545000	343000	246093	276016	295910	247510	351642	1	254813	749766	250714	788795	334950	850048	799230	1	1	804538	814665	955177	495595	1	20800	590921
CPD-1777	293328	296868	240782	238746	283576	282126	1	44135	214245	218766	1	306547	311149	1	328684	338830	339152	1	1	308300	1	229436	361067	1	505736	485817	395898	473890	1	424642	350631	368218	550886	1	484736	494448	503290	519436	55071.4	578262	43707.3	651206	57175.9	50979	525459	545933	388042	415116	558468
CPD-83	288108	607264	1	1	886239	753075	998119	1	700336	773356	773521	691472	1051012	1005915	1	1333880	863615	854722	736538	790874	1	1	894282	783201	550039	813676	752711	836653	899071	1110034	755248	692026	1407049	1	1369186	1378612	1	1	1587286	1412646	1413933	1416197	927337	1158753	1296667	1109734	633487	770108	1341273
ETHIONINE	1	1	6035099	6218464	4949729	5256692	5962042	6110335	5030106	4906029	1	5914632	1	1	1	1	1	256385	1	148016	1	2456539	453687	1	5304058	1	1	1	6229042	1	1	7377623	1411308	1	3410000	3310000	2048409	1	6393026	6199109	2930000	2579940	2277125	3243342	125345	754463	1	360290	1
CPD-7417	2520058	2216500	3610123	3738714	1	1	3707859	3863409	2287884	2160924	2333896	2741109	2131350	2610765	3782771	4040986	1997341	2129843	1535424	1554291	434643	7448607	1760616	1	2458095	2568535	1756471	1618225	2072310	1840365	1731696	1943655	444715	445022	469269	416409	364679	467564	2149082	2103237	2241173	2589167	4179324	1781071	3387242	3963697	886885	2338593	3191213
CPD-332	56099.2	58771.2	224226	1	99969	126707	37214.4	1	1	1	40054.4	1	119684	1	127780	138146	1	43047.2	1	1	1	95488.4	73494.4	1	1	82044	136072	153827	1	150250	1	139812	20638	207374	245249	251816	302246	321888	225269	44475.9	262362	249659	1	22867.8	372773	374459	76393	85268.3	1
DIOXINDOLE-3-ACETATE	219354	1	181451	181000	181451	1	175325	1	140612	1	893631	890144	763216	663939	662227	660672	745992	822393	749719	815351	1	905426	1000626	1	981263	1080000	904000	973922	787470	876185	936106	251088	1	1	886460	923480	1008166	1021379	1067606	1030184	1012392	1619542	1008388	1054753	900263	935728	519674	175067	925624
CPD-6989	634606	609651	648257	1	1	482244	412244	1	471082	380294	288737	1	435347	455968	374266	314596	241719	297515	302942	376343	366355	325965	1	1	292155	373000	354000	340023	382041	333180	302343	363167	196038	203133	194798	183126	242084	206491	176149	170628	136304	174799	170899	165952	169660	151000	152240	153000	175887
VICIANOSE	1	1	1	1	89871.4	34550.5	1	1	31062.8	34255.1	54855.3	56681.2	27284.7	46059.5	31204.9	1	66635.6	82917.8	57499.9	31806.7	173795	54513.6	56855.6	55741.5	46302.9	28055.4	1	1	25680.8	20996.6	637928	28213.2	387816	415077	1	1	409087	1	1	1	515260	1	494230	1	1	535385	394526	448932	1
CPD-2222	82091.1	211561	62957.9	85400	55559.1	63104.4	26833.1	26118	1	53827.2	70343.3	1	1	58452.5	26078.4	1	1	1	42403.4	57440.5	1	1	1	507655	72390.2	156000	135000	63158.3	75340.9	75380.9	49910.6	57241.1	39649.5	121983	53826.1	37588.5	92418.7	1	83461.5	83833.8	41321.5	25012.2	99346.2	90116.9	98301.5	1	109968	28800	133505
CPD-9736	1	1	1	1	1	355324	1	267359	1	448808	833596	1633756	1028131	1241913	1789449	446840	1535469	1508767	1	1530306	1	1988558	652202	1	1	1	1	1	1	1	1	1	1	1	1	1	1	1	98633.4	1	1	1	1	1	1	734300	1	1	1
CPD-19480	4127280	4046109	3598040	3505947	5619993	5422700	1	1	1	1	4183456	3929034	6689881	6531954	7227756	7180113	4724033	4741435	1	4660429	1	4141549	5500492	1	1	4010530	1	1	6394544	6793872	4685575	4597140	1	1	6742398	6939988	7781427	1	7269775	7335835	6226471	6442578	4830996	5100403	5956535	5679600	3457564	3977984	9426618
1-7-DIMETHYLXANTHINE	970151	1014367	830214	757496	1238516	1219471	1811844	963899	771396	2384012	1	828989	1343565	1277791	1431044	1365444	1	1	1	1	1	1	1139908	1	742511	1	1	1	1	979119	1	1	1270250	1	1	1	1315980	1	1191832	1	1235841	1	1	987281	1129735	1	1	840607	1438026
CPDQT-414	3546982	3499952	3158241	3310000	4901030	5001241	4394448	4618674	3930864	4062084	3899657	3569365	6039428	5744738	6437734	6273830	4201174	4140652	4205958	4262912	1	3706368	4942599	4790494	3192177	1	5380000	5244464	5729326	6065148	4149510	4115463	6604589	6786795	5819871	6019698	6756737	6807992	6581334	6531567	5903488	1	4594071	4628231	5410230	5400000	3146858	3560000	8481229
CPD-15373	1	950199	811873	740000	1286114	1179189	933544	956280	747302	2367704	809148	2002376	1256184	1281172	1422729	1363532	2342100	950409	925232	1747042	1	905058	1129900	1634223	1006555	1	991000	984695	1001080	1057161	700744	700721	1283429	1291682	1154539	1016461	1282935	1304166	1326947	1336050	1224030	1211481	1018896	994929	1128752	2009543	1	680197	1529626
CPD-8052	1	950199	811873	740000	1286114	1179189	933544	956280	747302	2367704	809148	2002376	1256184	1281172	1422729	1363532	2342100	950409	925232	1747042	1	905058	1129900	1634223	1006555	1	991000	984695	1001080	1057161	700744	700721	1283429	1291682	1154539	1016461	1282935	1304166	1326947	1336050	1224030	1211481	1018896	994929	1128752	2010000	1	680000	1529626
CPD-15382	1	950199	811873	740024	1286114	1179189	933544	956280	747302	2367704	809148	2002376	1256184	1281172	1422729	1363532	2342100	950409	925232	1747042	1	905058	1129900	1634223	1006555	1	991141	984695	1001080	1057161	700744	700721	1283429	1291682	1154539	1016461	1282935	1304166	1326947	1336050	1224030	1211481	1018896	994929	1128752	2009543	1	680197	1529626
CPDQT-8	1	950199	811873	740024	1286114	1179189	933544	956280	747302	2367704	809148	2002376	1256184	1281172	1422729	1363532	2342100	950409	925232	1747042	1	905058	1129900	1634223	1006555	1	991141	984695	1001080	1057161	700744	700721	1283429	1291682	1154539	1016461	1282935	1304166	1326947	1336050	1224030	1211481	1018896	994929	1128752	2009543	1	680197	1529626
GALACTOSE	1	950199	811873	740024	1286114	1179189	933544	956280	747302	2367704	809148	2002376	1256184	1281172	1422729	1363532	2342100	950409	925232	1747042	1	905058	1129900	1634223	1006555	1	991141	984695	1001080	1057161	700744	700721	1283429	1291682	1154539	1016461	1282935	1304166	1326947	1336050	1224030	1211481	1018896	994929	1128752	2009543	1	680197	1529626
CPD-15374	1	950199	811873	740024	1286114	1179189	933544	956280	747302	2367704	809148	2002376	1256184	1281172	1422729	1363532	2342100	950409	925232	1747042	1	905058	1129900	1634223	1006555	1	991141	984695	1001080	1057161	700744	700721	1283429	1291682	1154539	1016461	1282935	1304166	1326947	1336050	1224030	1211481	1018896	994929	1128752	2009543	1	680197	1529626
CPD-12601	1	950199	811873	740024	1286114	1179189	933544	956280	747302	2367704	809148	2002376	1256184	1281172	1422729	1363532	2342100	950409	925232	1747042	1	905058	1129900	1634223	1006555	1	991141	984695	1001080	1057161	700744	700721	1283429	1291682	1154539	1016461	1282935	1304166	1326947	1336050	1224030	1211481	1018896	994929	1128752	2009543	1	680197	1529626
MYO-INOSITOL	1	950199	811873	740024	1286114	1179189	933544	956280	747302	2367704	809148	2002376	1256184	1281172	1422729	1363532	2342100	950409	925232	1747042	1	905058	1129900	1634223	1006555	1	991141	984695	1001080	1057161	700744	700721	1283429	1291682	1154539	1016461	1282935	1304166	1326947	1336050	1224030	1211481	1018896	994929	1128752	2009543	1	680197	1529626
CPD-8050	1	950199	811873	740024	1286114	1179189	933544	956280	747302	2367704	809148	2002376	1256184	1281172	1422729	1363532	2342100	950409	925232	1747042	1	905058	1129900	1634223	1006555	1	991141	984695	1001080	1057161	700744	700721	1283429	1291682	1154539	1016461	1282935	1304166	1326947	1336050	1224030	1211481	1018896	994929	1128752	2009543	1	680197	1529626
BETA-D-FRUCTOSE	1	950199	811873	740024	1286114	1179189	933544	956280	747302	2367704	809148	2002376	1256184	1281172	1422729	1363532	2342100	950409	925232	1747042	1	905058	1129900	1634223	1006555	1	991141	984695	1001080	1057161	700744	700721	1283429	1291682	1154539	1016461	1282935	1304166	1326947	1336050	1224030	1211481	1018896	994929	1128752	2009543	1	680197	1529626
CPD-8059	1	950199	811873	740024	1286114	1179189	933544	956280	747302	2367704	809148	2002376	1256184	1281172	1422729	1363532	2342100	950409	925232	1747042	1	905058	1129900	1634223	1006555	1	991141	984695	1001080	1057161	700744	700721	1283429	1291682	1154539	1016461	1282935	1304166	1326947	1336050	1224030	1211481	1018896	994929	1128752	2009543	1	680197	1529626
CPD-15762	1	950199	811873	740024	1286114	1179189	933544	956280	747302	2367704	809148	2002376	1256184	1281172	1422729	1363532	2342100	950409	925232	1747042	1	905058	1129900	1634223	1006555	1	991141	984695	1001080	1057161	700744	700721	1283429	1291682	1154539	1016461	1282935	1304166	1326947	1336050	1224030	1211481	1018896	994929	1128752	2009543	1	680197	1529626
L-GALACTOSE	1	950199	811873	740024	1286114	1179189	933544	956280	747302	2367704	809148	2002376	1256184	1281172	1422729	1363532	2342100	950409	925232	1747042	1	905058	1129900	1634223	1006555	1	991141	984695	1001080	1057161	700744	700721	1283429	1291682	1154539	1016461	1282935	1304166	1326947	1336050	1224030	1211481	1018896	994929	1128752	2009543	1	680197	1529626
CPD-15761	1	950199	811873	740024	1286114	1179189	933544	956280	747302	2367704	809148	2002376	1256184	1281172	1422729	1363532	2342100	950409	925232	1747042	1	905058	1129900	1634223	1006555	1	991141	984695	1001080	1057161	700744	700721	1283429	1291682	1154539	1016461	1282935	1304166	1326947	1336050	1224030	1211481	1018896	994929	1128752	2009543	1	680197	1529626
GLC	1	950199	811873	740024	1286114	1179189	933544	956280	747302	2367704	809148	2002376	1256184	1281172	1422729	1363532	2342100	950409	925232	1747042	1	905058	1129900	1634223	1006555	1	991141	984695	1001080	1057161	700744	700721	1283429	1291682	1154539	1016461	1282935	1304166	1326947	1336050	1224030	1211481	1018896	994929	1128752	2009543	1	680197	1529626
ALPHA-D-GALACTOSE	1	950199	811873	740024	1286114	1179189	933544	956280	747302	2367704	809148	2002376	1256184	1281172	1422729	1363532	2342100	950409	925232	1747042	1	905058	1129900	1634223	1006555	1	991141	984695	1001080	1057161	700744	700721	1283429	1291682	1154539	1016461	1282935	1304166	1326947	1336050	1224030	1211481	1018896	994929	1128752	2009543	1	680197	1529626
CPD-13559	1	950199	811873	740024	1286114	1179189	933544	956280	747302	2367704	809148	2002376	1256184	1281172	1422729	1363532	2342100	950409	925232	1747042	1	905058	1129900	1634223	1006555	1	991141	984695	1001080	1057161	700744	700721	1283429	1291682	1154539	1016461	1282935	1304166	1326947	1336050	1224030	1211481	1018896	994929	1128752	2009543	1	680197	1529626
CPD4FS-6	1	950199	811873	740024	1286114	1179189	933544	956280	747302	2367704	809148	2002376	1256184	1281172	1422729	1363532	2342100	950409	925232	1747042	1	905058	1129900	1634223	1006555	1	991141	984695	1001080	1057161	700744	700721	1283429	1291682	1154539	1016461	1282935	1304166	1326947	1336050	1224030	1211481	1018896	994929	1128752	2009543	1	680197	1529626
CPD-3607	1	950199	811873	740024	1286114	1179189	933544	956280	747302	2367704	809148	2002376	1256184	1281172	1422729	1363532	2342100	950409	925232	1747042	1	905058	1129900	1634223	1006555	1	991141	984695	1001080	1057161	700744	700721	1283429	1291682	1154539	1016461	1282935	1304166	1326947	1336050	1224030	1211481	1018896	994929	1128752	2009543	1	680197	1529626
CPD-15590	1	950199	811873	740024	1286114	1179189	933544	956280	747302	2367704	809148	2002376	1256184	1281172	1422729	1363532	2342100	950409	925232	1747042	1	905058	1129900	1634223	1006555	1	991141	984695	1001080	1057161	700744	700721	1283429	1291682	1154539	1016461	1282935	1304166	1326947	1336050	1224030	1211481	1018896	994929	1128752	2009543	1	680197	1529626
ALPHA-GLUCOSE	1	950199	811873	740024	1286114	1179189	933544	956280	747302	2367704	809148	2002376	1256184	1281172	1422729	1363532	2342100	950409	925232	1747042	1	905058	1129900	1634223	1006555	1	991141	984695	1001080	1057161	700744	700721	1283429	1291682	1154539	1016461	1282935	1304166	1326947	1336050	1224030	1211481	1018896	994929	1128752	2009543	1	680197	1529626
CPD-8944	3550427	3611069	3361432	3380000	4854415	5021028	4570272	4544144	3933537	4015269	3835769	3634740	5968393	5739617	6269531	6269707	4331703	4315528	4160828	4183043	1	3701696	4942599	4778270	3192232	3620000	5120000	5234949	5757068	6073991	4149905	4012370	6391352	6918770	5819871	6140414	6728662	6841179	6761258	6685618	5939777	5837304	4554575	4638511	5433123	5393145	3155809	3563411	8484549
5-ISOBUTYLTHIORIBOSE	1	1	374246	364000	567875	539998	481857	489050	415545	423603	405137	380223	646291	634482	718221	716661	449831	468651	454935	465391	1	406658	551049	648631	361160	390000	531076	547739	624938	641725	462540	437526	708608	763420	653703	668815	737440	741045	727704	714549	621612	632783	469082	487734	590613	569000	333382	380753	938419
CPD-15118	4016028	4013575	3607371	3665770	5493604	5648269	4899545	4991337	4327666	4414005	4179109	4037350	6581822	6607068	7073216	7012004	4754034	2359058	4896787	13600000	1	7441156	5370982	5479821	3771775	4009156	6090166	6369465	6393751	6773266	4497314	4441830	7429415	7667262	15800000	13500000	16000000	7528715	7433267	7233395	6390188	6397916	5110109	5044956	6098408	6082577	3448281	4198121	10000000
D-ERYTHRO-IMIDAZOLE-GLYCEROL-P	1	1	1	1	628218	317146	354282	1	66478.6	88935.4	1	26882.5	133992	60473.1	108868	57445.5	44667.1	52096.3	63269.5	1	1	51949.9	1	1	67620.8	1	76183.9	72554.1	1	67294.9	20421.1	174627	135762	86890.5	1	44621.7	39820.9	37049	1	103981	238994	144322	37311.2	182739	113711	349169	1	173134	167324
CPD-8191	84553.5	163344	1	1	144742	52212.7	1	1	1	53782.3	87596.5	1	96852.1	158762	1	1	1	1	1	72489	1	1	1	1	31167.7	1	43978.7	43768.6	57683.9	54106.2	26004.1	28608.1	76688.9	71553.9	66328.6	1	71836.5	1	1	69625.1	1	1	45989.6	38741.8	47075.1	46018.8	1	1	1
O-SINAPOYLGLUCARATE	1	24031.2	1	1	1	1	1	1	1	1	1	1	1	1	1	1	1	1	1	1	1	1	1	1	1	1	1	1	1	1	1	1	40872.4	37531.8	45300.9	53453.3	57549.6	61145.2	77289.7	89610.8	33968.4	42027.8	41151	35761.5	48619.2	44042.5	52672.2	52458.7	1
CPD0-1366	3028163	1	1	1	2983838	2965896	2963756	2944893	2325584	2270675	1	1	2126741	2143140	2765685	2795676	2768569	2736834	2368086	2321680	1	2369694	2340541	1	1869748	1920000	2650000	2800764	2379519	2432589	2173584	2151428	3603856	3632348	2534870	2571033	2358045	2392230	1	4133535	1881749	2025068	954494	906331	1517681	1461610	1710024	1963595	5039223
CPD-2205	78295.1	57423.2	38191.8	41188.5	77127.6	65149.4	75931.2	72034	37143	39910.1	1	41556.4	99519.1	93776.5	108566	99888.9	51345.8	66277.6	67326.8	52900.7	1	65938	77466.7	1	1	1	1	1	1	1	1	1	1	23230.3	1	1	1	1	28309.9	35539.7	35343.8	30426.2	1	1	1	1	1	1	1
PHENYLETHYLAMINE	1	87993.6	96304.4	95900	1	140584	57526.4	68736.4	71826.6	1	135017	136256	1	118757	96297.1	87639.1	123172	117189	150744	1	1	1	164571	1	139293	127000	1	1	228930	1	1	201288	1	1	123581	118934	124905	149533	94127	106714	132859	129186	132897	132483	140454	165104	1	1	190553
CPD0-1718	2953167	7458449	7555179	21514.9	105350	8279061	59228.3	63708.2	6417329	4974587	6655857	6423681	114226	7121528	6573356	6447753	55262.8	79515.4	98162.8	93356.5	516614	11800000	9241871	1	7610621	5405859	9582990	1	93947.5	26376	9656207	41027.9	7325051	20353.5	7173967	34449.1	84724.6	8105342	1	129383	1	147585	127053	124106	70266.1	1	121479	121568	97336.1
CPD-10460	219056	1	1	1	1	1	34538.2	1	1	1	1	573688	23822	1	1	1	1	80814.9	1	1	1	60182.6	89925.2	1	327601	326370	672726	837798	590312	1	706718	635432	128951	1	120957	1	175347	1333851	150970	1	182530	192579	205880	189790	1	227062	1	1	1583377
ALPHA-NAPHTHALENEACETAMIDE	163088	139598	127491	118100	102873	3029199	2766591	91919.7	87332.5	77296	65210.9	2758800	82410.3	72519.6	73659.9	55069.4	71224.9	1375386	2090355	1087537	1	65329.6	1812290	1	29601.6	33944	39323	31295.9	29710.5	27908.7	26166.7	36361.2	1	28158.6	1	1	29404	35087.7	3239147	2770674	44327.6	38914.8	1	23734.3	31238.1	42336.3	1	1	1
CYS-GLY	525287	270007	1	1	71971.5	65122.4	1	76222.5	1	2393042	8906042	7765898	9385596	7115476	38631.9	34029.8	36627.2	92109.2	75162.9	17500000	1	93616.4	60943.1	1	1	1	91566.4	84628.5	110972	66042.5	90251.8	9456931	183218	150547	131709	134782	191444	132832	92688.8	174489	341900	93914	104194	123533	1	1	41210.7	101648	32345.4
O-PHENANTHROLINE	33202.2	697467	590534	585000	854122	863822	717487	741131	635749	614743	40929.4	36565.4	944251	909313	968269	968829	635711	618666	631466	42066.9	1	28484.7	787083	1	470707	62100	721000	683018	764081	771448	521517	45849.9	912382	52341.6	122192	55726.2	94248.4	97421	65353.3	113721	130355	187438	126749	183497	143465	715440	26239.7	37200	39333
246-TRINITROBENZENE	1	85872.8	51907.2	42240.6	251399	71213	116303	115490	75488.2	26076.7	66464.1	171258	47824.3	33182.1	52066.2	96316.2	90763.4	138092	117505	137189	1	53567.9	25869.4	1	143043	114654	98826.1	287416	876233	165029	218590	210623	706226	671533	662801	196514	260740	423831	79600.4	84685.2	147669	152935	157210	111535	497220	143460	63427.8	397126	779435
PRENAL	1	1	1	1	1	1	1	1	1	1	1	1	1	1	1	1	1	1	1	1	1	1	1	1	1	1	1	1	1	1	1	1	1	1	1	1	1	1	1	1	1	1	1	1	1	31760.1	1	1	1
L-SORBOSONE	1	259283	188128	243715	1	141523	1	333926	184773	132683	188308	222411	271220	294848	1	338932	1	231317	1	1	1	167738	161962	1	1	639093	1	426617	501456	511811	1	308978	479639	1	1	1	997246	898675	671796	607557	877015	1133353	234140	362711	1	367649	873907	374907	510243
DOPAQUINONE	172598	160282	68121.5	1	122870	1	195227	189092	57242.5	52338.2	70963.6	65797.2	159263	163501	185450	189472	1	1	1	1	1	1	115778	1	140449	174276	160850	1	137590	125038	68777.5	1	180432	173285	121847	130003	125297	135793	226565	228085	220578	232100	141590	140220	57945.6	65005.3	41767.6	74773.4	210971
CPD-2483	240821	236985	247786	244000	259932	277121	270191	268245	134594	129721	194896	207774	208429	216343	188955	193916	354515	347922	92880	102274	1	80681.7	164000	84003.7	319844	334000	157000	153343	186438	186628	152019	146489	308401	310142	282844	280295	311144	320865	309016	309612	420509	478637	320997	329578	500779	499000	206892	224729	197965
BENZYL-ALCOHOL	25624	96318.4	143199	178711	186889	191050	202397	208938	40312.9	66406.9	142756	154864	164065	163154	148722	133034	267986	257356	71669.9	72969.8	1	52400.2	121245	1	247497	259116	123776	122254	151588	140541	96242.6	113880	229915	227485	223728	218529	238497	256521	247234	235046	336904	344759	250944	235157	342826	353119	147326	159262	148436
TYRAMINE	8672458	9053193	9909456	9972709	10600000	10700000	10800000	10800000	5103690	5247500	7764232	7884323	8718281	8691933	7745284	7791852	14500000	1	4013128	3994604	43261.9	3381140	6544600	1	13800000	13700000	6176280	5995577	1	7830401	5874053	5777111	12500000	12800000	11700000	11700000	13100000	13300000	12800000	12900000	19700000	20000000	13700000	13900000	20900000	20600000	8224396	9261618	8162690
GLUCONATE	172598	160282	68121.5	74515	122870	123445	195227	189092	57242.5	52338.2	70963.6	65797.2	159263	163501	185450	189472	159951	162733	155379	163518	1	119490	121119	115269	172902	185793	178823	169655	155342	144006	94531.8	107544	192208	179150	121847	135821	125297	135793	226565	228085	220578	237315	141590	140220	57945.6	65005.3	41767.6	74773.4	216191
TROPINONE	1	225057	1	1	88479.8	227934	1	79578.4	76889.1	77382.4	134809	136256	93845.9	123325	96113.5	87445.6	123172	117011	150744	1	1	1	1	1	1	153240	1	1	1	1	1	221695	58210.4	61328.3	145017	118759	130075	154476	93948.8	106534	53342.4	129010	132897	137758	144828	164898	1	1	190553
CPD-12164	118650	472358	532851	990677	320670	414070	523146	200126	413397	195792	522511	164997	225800	347527	364196	372947	1472995	336011	323688	350728	59921.6	414635	151904	1	354362	1029919	423171	675638	378386	439841	159740	463023	543480	479658	470677	462292	1427157	464999	332004	422859	513632	374937	492208	363200	149476	268898	450394	610205	268407
CPDQT-42	1	1	1	1	28653.1	167064	1	1	1	87589.3	74221.2	47528.5	201308	206102	1	268032	338242	1	312145	352984	82984.3	222315	185693	1	168298	254493	294281	272371	1	309969	1	1	1	179689	1	151698	1	1	1	1	1	309241	256254	222418	1	1	1	1	336553
S-HYDROXYMETHYLGLUTATHIONE	936024	787538	930407	1091390	902251	47960.7	1	1	1	1	100500	1	631338	1	1	1	381860	94005.1	69739.4	65958.4	1	158275	52832.6	412404	1	1	608066	384533	1	1	1	140085	1	1131746	323265	1	1	1	341053	239610	1	106614	1	82600.7	48756.4	62116.8	331177	138253	1
CPD-13907	19800000	6458118	12600000	20100000	7723008	8536651	1	24100000	7638608	6676201	12000000	9454629	7938469	10700000	659462	1	1	1467593	1450174	1434084	47780.3	132922	1	14100000	1627022	2100000	30900000	1047819	1403107	1570170	1826191	1972713	1	1857732	1	1253014	1711249	1764390	2021115	2203770	1926621	1	2046541	1	7883051	1260000	9551273	1	8541138
CPD-9738	354907	515445	547739	1	460284	447946	381605	416252	403896	1	342179	1	253631	302226	286421	1	217602	1	87808.7	38969.4	1	1	124022	328607	314658	270772	262964	77520.3	222250	26347.2	63321	56044.9	242051	1	173458	183815	83404.7	1	1	227751	20862.4	26745.1	193451	1	1	212647	108401	139475	33099.4
SINAPALDEHYDE	913036	620062	705085	629671	594072	614756	508906	460339	474150	412070	491173	412437	476549	351676	325753	602539	229663	1	2851982	601142	231990	219712	3359083	1169292	271176	174734	365126	224214	180454	215341	428284	407140	1	1	1	49143.6	139573	145040	3290641	1	3424840	50769.7	48887.6	3797983	60841.7	49755.3	58924.9	39473.3	134002
CPD-16173	1	1	1	1	1	1	1	1	1	1	1	1	1	176754	88158.4	1	152440	180883	198709	118356	1	203617	179216	1	1	307090	260162	203571	387310	520825	1	260084	1391866	172304	269137	160893	947367	1	334473	1	375783	131557	498824	506724	207706	211142	183558	248778	243637
CPD-19476	58507	62373.4	22168.8	77300	42042.1	44634.1	36483.8	42139	47055.2	59776.5	63160.8	65986.5	42072.9	63019.9	54800.8	72920.3	326674	329702	143578	142774	1	47005.9	79706.8	59035.9	240205	278000	101000	239296	30542.1	232245	221026	54520.5	245704	265297	261552	292506	222129	255171	235051	235743	268346	206501	257831	224203	331520	352000	213159	219000	59329.8
CPD-12871	304618	1	1	1	36534.4	1	1	1	34735.6	1	1	1	1	36177.6	1	1	1	57443.6	1	1	1	39507.3	48553.7	1	94743.6	1	57466.5	37577.8	113551	41100.8	27198.7	42471.8	1	1	1	92064.5	96168.9	101277	1	1	1	1	1	115992	87682.7	1	28905.7	52316.1	81670.5
CPD-16542	108331	104542	67529.9	55396.9	55905.1	23147.7	61288.9	43421.8	41428	1	27350.1	44854	40124	1	28821.2	21425	76096.9	83763	49571.9	36512.5	1	58490.2	136429	177870	1	1	1	1	1	1	1	29175	1	1	1	1	1	1	127524	108223	57572.9	28498.5	23500.6	23773.1	1	1	1	1	1
CPD-9525	244356	1	1	1	1	40736.4	1	1	34735.6	1	43802.7	30138.6	33383.3	1	74493.4	71539.5	55897.7	62619.3	1	1	1	44526.5	48313.9	1	64374.4	57391.8	47732.5	37577.8	69924.6	41100.8	1	42471.8	1	1	1	1	96168.9	1	1	1	1	122790	98173.8	1	87682.7	95870.2	28905.7	46530.3	81670.5
CPD0-1501	1	1	292786	1	467220	1	337928	1	278309	1	306620	632631	1	379909	197563	115280	1	1	1	442005	1	1	677419	1	86594.9	906312	1	1	1	1	1	1	1	1	1	1	1	1	1	1	1	1	1	1	1	1	1	1	1
ALPHA-METHYL-TYROSINE	1	1	179741	150040	161169	161348	171007	172763	288253	274284	200617	214468	213834	207682	229872	235474	374671	368503	163142	154488	1	275458	156070	1	60995	71470.7	78159.8	81315.4	95139.1	82060.2	102348	102481	86585.6	87347.7	221835	217809	56438.9	64025.8	1	1	1	1	142440	159885	116996	111186	42241.2	38593.7	99103.7
CPD0-2298	504545	469272	403532	437630	396370	461351	67721.8	89526.2	365432	63906.2	123252	76771	80282.7	1	1	119958	480124	108575	1	1	1	121699	80993.7	808027	46059.7	401763	85399.1	63089.1	1	1	1	70067.9	1	1	1	93429	39251.7	348571	98756.9	1	242852	97909.5	1	356516	79566.6	134073	78612.6	121581	1
CPD-3441	62565.1	236320	70467.4	319205	144916	1	1	31076.2	55830.4	42204.4	39592.3	130008	36052.6	43619.9	1	30722.5	28186.9	45079.5	30356.7	23346.1	1	43107.7	1	1	39971.3	56105.7	31099.5	45448.1	42734.7	45323.8	62020.1	38632.4	1	1	1	1	99640.2	1	1	1	1	1	1	1	1	1	1	1	40062.1
CPD-8184	118650	406238	1	374224	221952	622371	513108	200339	352551	195455	311727	170874	134788	410426	320538	368680	366828	322821	246545	350728	59921.6	414635	153598	1	354362	1030000	423171	675638	378386	439841	315252	397484	530726	499667	452208	439656	430299	388361	329515	480029	355252	253116	442489	363200	145571	266570	450394	609166	163956
CPD-19477	1	318280	232255	287214	229326	428851	450761	354005	414129	259612	585528	526372	189038	276043	270569	539576	300733	574803	205160	284157	101206	178659	563900	579954	1268911	1305898	634696	734563	671966	1172098	1437865	1	886881	1	1	1	320314	1	1131925	1	1205917	1	1	477165	1	1442054	331577	682207	1161324
CPD-15087	1	1	1	1	1	1	1	1	1	1	1	1	1	1	38151.5	28943.7	1	1	24727.3	1	1	27076.7	63180.5	1	58274.5	64181.3	75230.9	75104.6	129384	144603	68603.5	58863	73238.7	89866.1	82565	85621.8	66569.7	76331.3	74983.8	92346.9	91894.1	1	130449	136308	151888	144154	44378.2	33557.8	175940
CPD-12165	1	1	1	1	1	1	1	1	1	1	41818.4	55664.3	21947.5	1	70245.6	58208.9	1	1	1	1	1	39554.1	63180.5	1	58274.5	63929.8	75230.9	75104.6	129384	144603	68603.5	58617.3	73238.7	1	82565	85621.8	66569.7	76331.3	83180.7	92346.9	97565.5	104168	141770	136308	151888	144154	44378.2	41169.7	175940
CPD-13173	599545	398008	1436826	583136	1037454	162772	151628	442318	1	137802	1	126913	138206	1	145711	134995	1	1	83946.1	85036.7	59925.6	96308.8	97137.7	515990	210305	246854	248182	260347	247526	1	1	1	1	1	43398.5	28121.5	1	1	1	1	1	1	27652.8	89967.8	35202.4	32401.9	1	1	28727.8
CPD-13373	1	1	1	1	159593	142171	1	1	205138	1	1	1	1	1	1	476060	1	1	549602	633247	1	1	1	1	1	1	1	1	815306	1	1010784	1	1	307443	1	1	500666	541224	317058	1	1	1	422557	393931	1	1	1	1	1
CPD-12208	222185	209353	134513	1	1	1	174786	171263	176639	145860	134492	122897	146028	133174	123857	119175	84758.9	1	1	119523	128416	96479.4	33339.5	22050.6	119942	1	143287	121803	1	1	1	90160.6	76767.8	149295	100154	95574.8	1	1	1	181588	78188.9	83722.6	117540	274636	93494.3	118109	1	64628.5	56367
S-9-23-DIHYDROXYPROPYL-ADENI	248807	1	1	1	1	89839.6	1	1	1	1	1	1	1	1	170272	1	1	1	113402	1	1	230431	1	1	451507	631466	220803	383986	1	302954	1	1	1	1	1	877277	1	1039830	1	1	1	1	1	393748	1	1	1	1	1
CPD-7228	62093.2	402608	1111359	1102048	1182299	1253666	973366	980401	1143504	1171372	1370053	1398681	1104049	1066985	1450898	1453166	934872	916154	842580	830409	1	960197	511230	80894.6	293913	297297	740185	757964	1063365	1090127	840964	794319	564700	557980	993012	963973	574375	590600	535498	217417	769739	754565	830229	823364	696686	685141	505236	293314	776858
2-AMINO-3-3-OXOPROP-2-ENYL-BUT-2-ENEDI	69907.4	157150	278808	87913.8	453173	72260.6	67203.8	97261.2	203152	1058931	134396	96577.9	223694	88962.7	1	45308.8	262388	278112	150553	171303	121476	37191.2	122376	1	112383	1	228388	147763	59198.5	1	78283.4	4012507	48842.8	3835857	1	81994.1	76289.3	54846.4	1	44113	3585375	69966.3	1	56302.8	77968.8	1	1	1	4043751
CPDQT-288	1	1	52293.6	55073.7	27432.8	119741	37264.6	40932.4	200874	167219	196944	206058	142853	152387	28712.7	27212.1	325010	305674	128358	120093	1	49182.2	52621.8	1	25132.7	22727.2	179843	201662	68366	68943.3	163366	172112	2417441	2388907	2985287	3012887	1889003	1940006	1	4315777	3977191	1	26870	20579.4	1593176	1	486976	558775	232317
CPD0-441	396507	515445	533008	1	460284	453936	384251	416252	403896	1	342179	1	253631	302226	286421	106216	217602	1	87808.7	38969.4	70260.4	1	124022	328607	1	270772	250698	77520.3	203235	26347.2	63321	56044.9	43868	1	197145	183815	83404.7	1	1	198550	20862.4	26745.1	71510.9	1	1	212647	108401	139475	33099.4
CPD-14049	2048787	3195616	1152463	1709148	247197	353221	220245	2852790	114349	235799	435386	369659	1	132934	233764	120231	230674	231241	1	116233	1	252549	1	386056	1	1	578582	478932	351485	306896	276980	146317	1	334303	288000	1	221332	217704	393961	325727	1	1	257764	409240	1	1	1	249208	345416
CPDQT-411	231969	218455	697455	1	947643	960968	70227.1	589215	874698	692615	854119	285733	222423	716416	894056	940381	686198	1126044	98946.3	524938	1	250724	356271	1	175604	1	332423	336416	666591	1	119828	378242	138194	302458	1	581942	78753.4	100345	58487.5	41982.7	1	1	96867.3	34757.2	206849	1	154614	105674	182012
CPD-638	1	1	1	1	1	1	1	1	1	1	1	1	1	1	1	1	1	1	1	1	1	1	1	1	1	1	1	1	1	1	1	1	1	1	1	1	1	1	1	28891.8	1	26690.5	35099.9	34069.4	1	1	1	1	1
CPD0-1117	899295	397927	267376	202808	112019	81633.3	43953.3	1	23714.1	44626	1	49628.8	54756.6	1	55901.6	47260.6	49639	37352.2	60813.4	65386.1	1	71645.1	77038.7	1	29461.7	30973.7	1	43045.7	1	1	56088.4	51489.4	46543	1	41292.2	42567.5	1	1	20205	27455.4	1	1	29872.3	1	1	60807	1	1	1
L-HISTIDINOL-P	1	1	1	1	1	101198	1	712351	1	170071	265166	413004	346877	426512	432040	377255	75621.9	32514.8	21847	45239.9	258114	75541.7	1	1	1	21136	308713	1010583	362476	136992	117552	47960.2	442482	509803	403110	529976	1	1	423996	1	177811	29074.8	1	446004	409054	434264	74844.9	63177	846981
CPD-253	1	22612.6	1	1	1	1	1	1	1	1	776504	1	1	171037	1357359	69416.5	592522	1	1	212718	1	1520547	1119048	1	1	1	1	1093753	1	1	1	1	805511	1	1	1	1398471	1275681	1	373234	1	575332	1	511041	1	1857797	385048	38231.7	20900000
CPD-12826	1	1	49380.8	52975.6	44919.6	50277	1	1	1	62625.7	47374.7	1	1	31876.6	45520.4	38989.1	52625.2	41763.3	1	1	1	27647.6	1	1	1	1	35041.3	37489.2	34747.3	31520.8	35652.6	26976	66891.3	79407.1	105399	101891	151974	138735	91873.5	94617.4	101686	98788.1	139290	125596	148139	150826	43672.8	47959.2	89845.1
CPD-14908	1	1	32807	29439.3	28664.9	26886.7	1	1	49167.1	44671.2	31482.5	32563.7	22672.7	1	1	26144.8	1	1	1	1	1	1	1	1	1	1	1	1	24244.3	26788	23476	23566.6	49625.9	55712.5	81745.9	80572.1	109770	116116	63485.6	75959	74251	74848.8	94892.3	97074.1	107552	114484	35299	45734.3	63224.8
CPD-9562	1	1	32807	29400	28664.9	26886.7	1	1	49167.1	44671.2	31482.5	32563.7	22672.7	1	25489.3	26144.8	28329.3	1	1	1	1	22423.1	1	1	1	1	1	1	24244.3	26788	23476	23566.6	49625.9	55712.5	87952.4	85838.2	135944	141791	68928.4	92109.3	79531.4	79968.9	113909	116824	133447	141002	35299	45700	63224.8
CPD-12384	1	1	49380.8	52975.6	44919.6	50277	1	1	72583.8	62625.7	47374.7	45352.4	33711.7	31876.6	45520.4	38989.1	52625.2	41763.3	1	1	1	27647.6	1	1	1	1	35041.3	37489.2	34747.3	31520.8	35652.6	26976	66891.3	79407.1	105732	101891	151974	138735	91873.5	94617.4	101686	98788.1	139290	125596	148139	150826	43672.8	47959.2	89845.1
CPD0-1152	69972.3	66955.4	85445.9	1	91526.8	107270	77999.7	1	48641.4	41243.1	159130	156380	103542	104897	106765	1	74416.5	70287.3	102642	89419.6	1	96825.6	41757	1	69339.9	63173.7	128336	84046.1	132600	148519	122643	148278	183220	233439	114868	160946	129990	122806	95655.5	118517	166450	130745	155466	160387	187531	246024	47089.1	59222.3	155863
CPD0-2023	65603.9	114809	225025	227350	164704	35760.8	117960	1	74519.3	79161.4	243815	155920	65671.6	68655.4	1316563	1293647	1024763	1479346	499412	487329	1	2667080	1	1	46217.2	94777	38477.8	94049.6	39077.1	1	629673	226339	181846	53795.1	306666	81322.1	418089	348260	450402	177650	241807	166691	293276	147822	1	52104.8	127851	153221	439078
CPD-10330	437208	531508	867865	924176	111965	116402	169062	182842	1422751	45252	68160.4	44449.4	123848	126514	182060	175144	100147	99452.6	142395	146861	1	89798.2	1401083	189243	104003	114242	120942	113342	120420	40541.8	33993.6	1143689	832493	794495	688117	689194	766538	857381	910259	910692	169672	163048	924588	858870	595406	56759.1	508294	525367	140840
CPD-14039	1	1	1	1	1	1	1	1	1	1	1	1	1	1	1	1	1	1	1	1	1	1	1	1	1	1	1	1	1	1	1	1	1	1	1	1	1	1	1	1	1	1	279431	1	100107	277864	1	619487	1
CPD-9602	1	1	1	1	1	1	1	1	1	1	1	1	1	1	1	1	1	1	1	1	1	1	1	1	1	1	1	1	1	1	1	1	1	1	1	1	1	1	26419.6	27836.2	1	1	1	1	1	1	1	1	1
ADENOSINE	1189815	887291	847476	841057	1095640	1050046	1007797	998289	1454713	1130375	566686	466518	1023924	1017888	866407	823683	809817	795316	1035981	1011056	1	786089	741993	1130256	693233	676509	873945	805632	968815	929966	503604	561735	5158626	5766315	4212294	949151	740569	739826	8362756	6507976	4757384	4092163	4513138	4717425	568073	2708950	3793878	3815369	1006219
5-HYDROXY-FERULIC-ACID	594233	592644	513479	515432	795816	786460	626516	655433	553887	501425	493913	519789	886442	862869	919364	934856	769310	768968	553009	591397	1	637484	431203	683963	423709	416572	643806	487696	730660	695129	479098	474661	850060	833652	711660	733521	414108	475388	815596	783772	718904	699983	561717	541927	616857	643747	342227	416150	381992
N-ACETYL-D-GLUCOSAMINE-1-P	688814	23382.3	778903	29925.8	874479	776006	635987	659587	497766	637975	555391	575949	683843	674300	723815	674301	695705	510293	544762	721329	1	832482	397941	1	779191	826944	922172	932099	921577	718112	651044	883520	841476	598577	766000	844059	1043437	1066943	38202.8	970127	994839	936661	969411	987200	1088719	1151216	615365	646858	544806
CPD-3725	20051.8	21105.6	34679.1	34788.6	20473.2	41336	1	23545	26501.5	37778.2	50841	43351.1	49024.2	39897.1	40236.6	37199.9	42392.4	42779.1	56787.3	46266.8	1	52917.6	41265.1	1	40562.1	41995.7	42829.2	57414	53875.4	60840.4	70039.6	62621.3	26242.5	29719.1	37756.1	29385.2	26057.4	25079.2	63770.7	58734.3	52500	35382.6	62768.8	55611.6	1	24203.4	1	1	26446.2
CPD-676	123744	102834	84761.6	82947.3	51038.8	64273.7	33201.1	47176.9	99967.1	42660.5	265348	123089	72853.1	29379	49638.3	54685	1	251325	56464.4	65475.7	1	127333	1	1	47691	48400	57845.2	48774.2	173013	596556	168281	341074	26723	534632	93187.9	38717.3	65985.7	56778.9	694372	238144	449143	48379.2	53416.7	39306.5	130382	49136.5	82205.1	102000	268727
CPD-13511	154085	1	1	143893	152704	428105	309354	1	1	325407	140358	403498	1	347638	350890	343250	200794	1	251978	243749	1	259181	323369	298835	206945	352000	171494	178859	251138	442901	188158	475617	186702	421568	411557	410509	161196	170714	173442	413614	203134	211491	404934	390620	532243	110367	353366	371334	552583
CPD-8654	651170	633199	469473	271507	309658	70875.8	152073	200700	79797.5	1	155497	188606	1	1	21488.9	1	74549.9	142674	116497	206683	1	1	334138	1	1	1	21734.8	1	30283.5	1	1	184615	73994.9	129181	154944	143194	257887	273854	75228.1	54748.5	107142	56344.3	150173	82386.3	252004	276181	276078	282534	52567.3
CPDQT-262	43417.2	47249.3	1	562978	1	395650	177217	197914	672325	567489	1	336899	331104	352749	1	1	54910.9	31252.5	33694.1	36504.4	1	59319.7	108521	1	1	358787	82589.7	1	1	104846	1	313626	206868	239052	233139	1	1	1	1	1	1	1	1	1	1	1	38457.5	115891	1
CPD-12367	110220	93810	65284.8	65212.6	62921.6	65352.6	81611.3	69628	1	1	66956.1	40344.8	33952.2	30167.8	20390.5	1	35222.8	47462.4	60924	46280.3	1	34921.6	48181.4	1	41442.3	22576.4	101659	168321	60459.7	70694.9	99463.6	27172.3	45137.6	59589.3	49960.2	36915	34842.7	40796.1	76366.9	70905.9	57586.5	39636.9	43164.3	42128.5	20272.2	37758.8	1	1	70660
CPD-18756	147381	171216	33663.2	31167.7	108416	139099	52544.1	53677.5	162912	196453	206987	202578	33511.5	34239.8	32622.7	94476.1	171551	194017	231772	30100.4	1	96024	155334	1	122391	172082	1	186916	287083	202910	69005.8	73359.3	140736	148863	210754	228206	173457	160020	318289	401233	309460	321889	204714	173414	117979	157005	209671	216076	145842
CPD-11230	1	1	1	272061	137971	1	109354	324777	1	1	316226	48684.2	355990	348061	121882	34225.9	288351	262418	276694	223621	1	231645	1	1	111937	271865	420676	145271	413620	87919.6	196584	46407.5	44910.4	577147	551866	61222.6	102750	93958.3	731010	341376	1	39823.2	138891	591364	48840.5	44171.4	32512	48784.6	484638
CPDQT-28	1	1	612192	197000	460158	192076	288959	128651	213375	1	116651	38904.4	88888.4	1	1	1	1	294414	301751	214669	1	277705	30239	1	1	284000	126000	78838.7	60490.2	263202	84143.6	59462.4	131340	54935.1	203979	70495.2	71152.3	272627	130884	59256	1	70165.5	84806.7	59387.8	54099.8	54229.8	94622.7	110994	76559
DEHYDROQUINATE	114488	326124	342673	365832	401817	406015	224138	1	430043	1	730263	719248	507059	526137	503995	532945	459030	480632	485878	540280	1	693723	709899	1	830425	654274	609217	1	545032	1	727512	553860	36140.2	31440.6	618611	1	31491.2	39544	615065	1	29478.2	619543	525813	33047.5	1	24697.2	313188	437580	37205.1
CPD-7119	1	1	1	1	1	498733	68317.1	444750	1	413184	1	1	1	1	1	1	1	1	1	1	1	1	1	1	220788	232086	76487.9	1	138432	1	1	1	1	225711	185592	1	1	336545	1	1	327056	330769	254648	1	1	1	199864	221225	1
CPD-15755	126780	1	256580	29102	74912	224324	106314	114852	152610	367124	34707.8	437404	63413.2	55838.2	83430.2	79905.5	86092.3	156578	129150	126210	1	111677	158822	1	97034.1	269112	80752.2	94028.7	427663	419927	1	458595	64951	1	1	384952	450539	62310.6	86925.2	90962.6	54572.3	65526.1	54917.3	57777.9	456613	428767	208410	240070	53841.9
CPD-632	1	1	1	1	1	111827	1	1	53626.4	60493.3	259336	227729	60586.9	62668.8	1	71604.6	1	1	34590	82618.3	1	55630.6	85022.9	1	95156.4	1	110000	98920.1	118777	125797	90819.3	117726	29435.5	123925	26318.2	95535.2	89805.4	30043.3	36947.6	45867.1	195945	197407	26681.3	28651.3	37501	29000	70380.1	71000	81810.4
LIPOIC-ACID	1	218622	173017	1	181451	1	175325	1	132516	138708	174721	191406	203990	1	205006	197547	1	1	1	179900	1	206785	308726	1	1	316000	242745	284942	229769	242184	250829	238643	296252	308485	245921	1	1	1	1	275756	380378	390367	356623	1	312570	307989	149663	146243	259940
CPD-406	193369	190959	63478.6	341173	236150	271330	71113.2	53227.7	270402	88276.7	42849.7	415851	25636.2	30242.8	31531.2	34521.6	126914	116690	1	58105.7	1	69044.4	1	1	1	26879	70658.4	120454	60605.2	1	82600.8	90117.6	254907	341153	32169.4	17091.1	241988	1	74501.6	68146.1	284203	1	18616.8	1	213464	1	130688	48315.6	174206
CPD-19753	521695	434233	181615	92700	95088.3	84135.8	109004	75427	120348	179361	189052	205039	137898	101758	143993	119010	139563	243886	86612.6	98479.7	1	113808	36069.5	501526	205554	250390	159000	246333	88862.8	41520.9	162136	145922	35230.5	44139.2	127720	105186	103057	129852	158296	405010	94450	1	194323	248039	260047	1	107930	137543	265322
SALUTARIDINE	1	342391	284974	318448	25510	264240	271987	238916	72409.5	29089.6	348730	351100	37057	295796	41179.4	41037.9	266408	262650	356633	378760	1	342950	434000	1	318958	295475	277744	262977	250112	210473	1	196992	261301	298003	269436	59377.1	324661	55726.2	37458.9	327630	95572.9	417439	389749	381005	264839	166354	183197	102750	238914
THYMIDINE	1	1	1	1	1674569	1	1	1	1	1	1	1	48039.5	1	1	1	1	1	1	32551.2	1	1	1	1	73032.1	1	1	1	65415.9	109823	114177	109960	1	1	1	1	90327.6	1	1	1	1	1	51197.4	1	177631	103158	1	1	1
ACETYLCHOLINE	1	1	1	1	1	1	1	1	1	1	1	1	1	1	1	1	1	1	1	1	1	1	1	1	798949	1	1	1	1	1	1	1	1	1	1	1	1	1	1	1	683042	514684	43499.7	1	1	1	1	1	1
L-DEHYDRO-ASCORBATE	1878436	277025	1916958	1986341	329114	1	237552	2274567	145958	1512350	2210364	173762	2117375	83338	2471077	2278126	2435994	2189080	2459584	2247133	62909.8	139047	1	1	99198.9	160128	1	3416238	3406926	234394	372891	203145	2954771	234830	216154	69747.6	3589175	2418936	157761	4269449	107485	351223	4148104	243121	2283440	54046.8	3124861	1	131598
CPD-13346	43876.7	40463.9	497116	456470	169442	1	40905.7	166516	221247	214911	82433.9	85611.2	161486	166050	153206	154326	91896.4	1	1	1	1	1	1	1	205198	60901.3	1	127194	102156	100989	132990	1	1	1	150403	144489	172056	153318	110664	1	175039	183617	99944.3	102953	151230	1	35554.8	1	95763.8
KYNURENATE	27695.1	22656.5	50958.5	49031.5	55144.6	66186.3	116732	120866	89220.4	77338.2	39236.1	41496.6	77343.8	85557.4	132438	126402	78785.5	76069.8	67826.9	64148.1	1	38174.2	63206.8	1	106001	47630.2	48415.1	21281.3	100549	99217.1	111982	26201.4	97972.1	102121	58414.3	53845.1	67482.8	67184.3	56055.9	100634	76429.3	91463.7	49091.8	42500.3	31982.8	65916.2	53156.5	30382.8	65932.9
CATECHOL	1	1	93902	91125.2	62410.8	71072.2	50878.2	54020.1	27586.3	1	1	354657	30185.6	1	58874	59945.2	54079.7	51536.3	286074	281464	1	144304	34443.3	1	250970	254718	1	1	1	1	1	1	305238	1	280742	260128	1	1	1	143356	1	1	321310	1	1	34692.9	226465	1	1
CPD-183	51876.1	60964.6	50816.3	43400	54853.5	60775.7	111708	104793	89156.7	71768.9	39236.1	38232.3	76979.3	85557.4	132438	126402	78396.9	75311.9	57203.8	63855.7	1	37967.7	63206.8	487761	106001	40000	48200	35231.3	62714.6	99217.1	22736.2	26201.4	97972.1	52177.4	63664.9	82211.1	67482.8	44671.9	98709.5	56127.3	76429.3	91463.7	49091.8	43495.1	52914.4	44818.7	53156.5	30382.8	65932.9
ALLOCRYPTOPINE	1	143538	193995	133963	233376	185172	151164	94864.2	183321	201739	236718	296429	174551	132968	134302	127466	262171	303721	234457	216490	1	124769	194351	24204.6	203673	93824.8	172583	299316	159755	219751	165978	163882	97209.1	107111	249023	161932	305611	267626	650252	1	151652	47588.1	217998	205004	192009	156327	61423.8	98841.2	306429
PYRIDOXINE	60321.3	54684.4	71745.9	86900	76811.9	87036.7	60268.1	68222.9	67113.2	60462.3	102128	91083.9	102564	90248	1	1	121115	118598	63156.3	61502.9	1	59693.3	1	1	88045.5	81800	77100	1	79516.9	72736.5	75509.1	73928.1	1	107878	72459	1	72744.3	1	57276.6	62932.7	106451	1	130986	1	132220	1	77685.1	92200	1
CPD0-1324	236180	218975	719997	729076	878321	960844	710048	715092	783228	812408	942940	958335	760902	756713	988791	956795	675164	691574	521172	542321	1	647530	280418	371485	98953.1	115199	435622	451021	656890	666178	509018	464939	383547	371335	658452	636448	361413	361750	62563.8	77876.3	1	1	181198	188129	443058	436272	129411	153617	558842
CPD-11587	1	1	1	1	1	1	1	106955	270572	1	1	1	1	1	1	1	1	396037	118027	184586	125797	270073	1	206767	292245	25566.5	1	1	1	425827	1	1	1	1	1	1	508433	1	1	1	1	1	1	1	1	1	1	1	1
CPD-12202	1	1	1	757459	1	1472918	1030137	1412775	1	262071	949541	1242321	656598	1215373	1011261	961450	991604	625468	1	1	1	1	1	1	1141556	1268210	1771751	2210599	1394071	1	209279	485832	269982	198339	1	1011684	1031283	1300949	1	1	1	1	77485.3	81453.7	850963	1	88022.8	70972.4	1
CPD-10546	1	1	1	1	1	1	1	292057	1	82132	1	1	1	312250	260575	350920	1	361802	1	270490	1	1	245198	111950	1	113424	1	130564	174964	1	1	1	379837	469314	472676	451863	468532	511849	126265	347857	1	488964	434283	55065.7	190924	515734	267268	73320.7	1
MAL	1	1	23392.4	1	40848.6	1	1	1	1	31081.2	1	41073.7	1	1	1	1	1	1	1	34181.2	1	1	1	1	1	49791.5	75564	36526.4	1	58675.9	88380.9	1	62377.5	86670.1	1	75885	88750.2	105761	124026	111398	106965	111027	98321.6	1	103246	100963	1	1	67058.3
FUM	71716.2	65093.2	23458.6	1	1	1	1	1	1	1	1	40528	1	1	1	35819	1	1	1	1	1	24573.7	64460.3	1	60801.6	49929.1	47325.2	36526.4	1	1	66852.4	1	62377.5	87095.2	54300	56200	88750.2	92322.4	124026	111398	93400	94896.6	85914.2	84796.1	103246	87180	1	63744.7	61422.8
M-TOPOLIN	1	1	1	1	1	44996	177024	187206	1	1	53514.8	54116	1	1	31562.4	29483.4	54937.8	27247	70837.2	56109.7	1	95432.8	1	1	32650.5	1	1	1	42934.9	43426	80789.4	97693.6	57479.1	60553.7	157813	151135	122832	110435	87727.9	99808.7	58528.8	67987.7	36677.4	29490.2	72478.2	65100	1	1	1
CPD-16579	86417.7	72920.5	84811.4	87627.7	142228	151245	114032	111702	149986	142758	107808	116018	149255	154007	151709	155225	106513	103905	119551	109369	1	1	1	1	98491.7	91746.7	101128	96934	156037	156027	108429	107632	111894	114464	221734	211221	214559	220167	86798.2	87928.9	206952	211259	199092	189929	288911	301105	103165	111332	49956.7
2-DEHYDROPANTOYL-LACTONE	1	1	1	66556.4	38803	34723.6	1	1	1	1	1	425603	236747	272030	1	1	1	1	215501	1	64014.3	152438	20097.4	1	159601	146564	1	1	1	1	1	69058.9	1	1	1	205725	1	1	1	1	1	1	1	1	1	431383	178335	1	1
N-HYDROXYL-TRYPTAMINE	96978.5	154951	103140	108516	112341	96161.8	172420	150222	73233.8	65654.8	126339	121744	125980	122482	89123.9	103090	122016	103815	105999	113864	1	118214	151269	1	117333	121000	126000	131214	116816	126159	97244.6	116886	76540.1	98083.3	132187	133212	132650	139609	147772	195548	121988	134324	129699	132775	150009	152920	77854.4	90758.5	154005
CPD-18120	801200	685253	928101	917802	917505	938433	803994	845359	822002	823664	882972	833353	849263	849780	900358	969278	878440	884539	818615	822565	146007	971602	887716	302212	499049	278104	805139	492400	513122	332129	713287	471493	943366	164839	278768	262898	269262	257710	516751	204106	559655	563497	1237724	590499	287653	303369	1268925	120721	470646
CPD-12394	370256	1	1	852228	1	1	131743	54859.5	1	1	870423	1	91089.1	121609	114811	91600.4	108160	147393	1	132414	1	1	1938114	1	96742.7	155056	82909.2	65302.4	143437	2906716	893753	1	75214.9	1005426	60191.9	148919	190134	140580	152355	1	1790769	124673	435593	67656.2	56659.9	1246885	1616870	1371708	66437
CPD-7022	45148.5	37092	539187	25497	26382.8	24331.1	836065	118947	135854	141651	161068	56974.9	25765.7	31451.5	25327.5	172288	188248	192036	59003.1	42648.9	61832.7	409103	233974	1	360491	76249.4	52486.7	196677	79314	601708	53462.1	53981.5	224237	534632	29078.5	182573	124480	25202.2	142630	238144	185321	180362	184844	187861	25868.4	233598	183087	102000	248233
CPD-14650	1	1	534899	538352	206724	289626	295973	1	1	262885	76975.6	97623.1	259968	194041	269636	1	1	1	1	1	1	1	37325.6	1	1	1	82015.3	87163.1	85232.7	78905.4	128110	84993.2	118026	126036	242050	284269	1	133673	135270	151691	280954	372792	1	127891	230234	311284	1	44669.4	131845
CPD-19813	1	1	275041	1160315	204984	164673	95427	1	189067	182315	529039	332756	150104	141556	117957	132128	262171	295011	1	213861	1	1	1	1	1	1	179153	218305	159038	178621	165978	160354	95799.8	120309	358124	144826	299486	266754	2424318	682544	1	1	6711116	205120	243047	155171	55203.4	73603.6	301331
CPD-9451	283624	1	1	1	1	136778	117067	1	344764	1	1	492194	1754106	959398	517855	234055	1	1	157726	1	1	1	1320957	1	247861	259750	589455	1	1	583104	1	231664	362960	342966	238726	1	131076	134211	273996	344741	653831	1858197	1	590347	135778	1	106571	73321.1	202864
CPD-14594	152180	1	208783	174107	180115	163436	1	1	194796	173752	207978	224905	134739	144977	143878	94185.1	252561	255177	220965	223041	1	142980	98208.5	1	61476.7	58845.3	163178	179383	161000	175849	240903	144657	67632	102752	124770	145483	257232	280020	1	1	142227	161189	204375	207341	173141	147736	57177.9	71790.4	1
CPD-13199	1	1	32982.5	30400	1	1	24886.5	24780	1	1	1	1	1	1	1	1	1	75547.2	1	1	1	23737.1	1	1	1	1	26200	25050.1	1	1	1	1	40154.6	38631.2	23590.2	1	1	1	41924.4	46325.3	1	1	1	1	1	1	1	1	29517.9
CPD-10501	1	1	32982.5	30358	1	1	24886.5	1	1	1	1	1	1	1	1	1	85601.1	75547.2	1	1	1	23737.1	1	1	1	1	26168.2	25050.1	1	1	1	1	40154.6	1	23590.2	1	1	1	41924.4	46325.3	1	1	1	1	1	1	1	1	29517.9
CPD-9951	1	1	1	1230000	1643964	1145326	1414381	1646793	1707588	1418577	2002186	1	1	1811773	1	1	1	1	1	1	1	1	1	1	1	2230000	3180000	1	2069995	1	1	1	1	1	1	1	1	2216697	1	2678668	2668110	1	1	1	1	1	3272870	1203789	1
CDP-CHOLINE	1	1	1	1	1	1	1	1	1	1	1	1	1	1	1	1	39499.7	36367.3	1	1	1	1	1	1	1	1	1	1	1	1	1	1	1	1	1	1	1	1	24681.6	1	1	1	1	1	1	1	1	1	1
CPD1F-461	1	1	1	1	1	1	1	1	1	1	1	1	1	1	1	1	1	1	1	1	1	1	1	1	100019	105000	73500	82992.4	113618	109650	68792.7	80692.9	110521	114940	82373.5	90819.8	82248	81689.6	128283	130977	271899	263589	173171	208420	237935	228766	41505.7	55685.9	194840
CPD-9936	1	1	1	1	1	1	1	1	1	1	394575	1	1	1	1	1	59171.1	1	1	1	1	1	191258	1	220757	1	1	1	1	124453	1	1	241819	1	209362	244778	194570	1	1	242677	409144	228731	1	263092	1	311327	1	1	158199
CPD-1131	1	1	1	1	1	87771.8	141686	1	1	1	1	118826	1	126794	131329	150982	1	1	106417	139064	1	106209	1	1	1	432060	380738	414405	434217	479489	824161	328084	295294	468172	427456	390039	321654	335739	312410	407350	257138	297522	1	339804	290425	1	363256	346218	378961
3-URACIL-1-YL-L-SERINE	1	1	1	1	1	1	1	364772	1	1	1	1	1	1	1	1	1	1	1	1	1	1	1	1	1	1	1	1	2062789	1	1	1	1	1	367164	211587	1	1	1	1	1	1	1	1	1	1	1	353717	615399
CPD-602	1	1	151898	153307	34741.4	21822.4	131424	122999	133701	131046	23907	21392.5	145576	129807	148998	146520	23777.6	1	1	1	1	145160	42342.7	28495.4	24130.9	102249	57461.6	52224.8	35360.5	49208.7	52749.6	37621.6	116839	102660	22373.3	97613.5	29493.6	23219.2	42481.4	24556.2	31540.7	1	115473	23694.4	118488	121878	96505	95092.2	107405
DINITROPHENYLHYDRAZINE	48357.3	1	182735	75500	94489.3	1	75839.7	75211.9	78785.1	87290	103599	112755	1	89479.8	107523	121121	104490	1	1	1	1	349933	264235	1	290446	96500	874519	165128	201817	704141	94768.4	131336	85769.7	588738	263951	94191.1	209781	185513	203758	222851	111221	105443	152427	111081	138930	128000	73550.5	100772	293671
CPD-9529	1	1	245098	156552	250707	230190	262781	210685	129583	1	1	228882	1	167744	1	1	1	1	1	315339	60248.3	346224	188208	1	669232	603755	1	116625	680180	206396	1	199287	308199	90093.2	257822	180067	111481	187827	180354	1	304144	1	183222	466945	37563.2	228227	69493.4	1	390769
CPD-9779	1	22614.8	1	1	32642.9	40296.7	37618.4	33970.5	88010	82132	1	41401.6	49137.3	1	58873.6	41084.6	44809	69721.8	1	31085.9	1	34879.7	28346.9	1	35114.2	1	52030.9	66566.9	58260.3	77440.7	32852.1	45047.8	41356.3	35821	46122.3	44540.8	100085	94573.6	126952	123485	42100.1	51240.8	55356.2	55065.7	92635.2	99520.5	1	1	95719
CPD-19511	3590122	1831961	1819305	1873717	1	1	2359443	1	1	1563230	4738593	4741596	5008878	4909909	5184811	5240155	3012539	3013127	5032687	5313208	55193	6772052	2104753	1	4662190	4650142	5782076	5711261	5077149	5012529	5390661	5420458	1661141	1620817	1634117	1600000	3224307	3224294	1851854	1723353	2925267	2996320	2009965	1791142	1869255	2334861	3365744	3569524	2207148
CPD-296	168632	351729	345246	1744812	431802	447830	990115	1042361	431736	1454881	708045	1715135	1770150	1771237	1869885	1905729	1727253	1	1	1493436	1	2473598	717479	258890	1409886	1419704	2198717	2203235	1878358	1904662	2065983	2077957	1776374	1668898	1591495	1552557	3131535	3106239	2033404	2027886	2207117	2229195	2806898	2842956	2057845	614846	1005053	1125318	2686957
CPDQT-426	1817863	2007997	2553916	1971519	1	771576	1	1	1	1	1	1	600487	1	1	1	3124842	945372	1	653303	1	1	1	368699	1	1224748	1	883871	868255	1	1	1	1	4547825	1840503	938123	1	1	131100	186590	2332614	5539820	1142360	1	1328234	576037	81013.8	117214	43695.9
INDOLE-PROPIONATE	3513135	3320818	1	1	1	1	1	3274024	1	1172648	1	221967	448927	1	442242	1	6250588	1	537001	490992	1	332009	342644	1	7806631	354951	1949638	618747	490365	517575	567103	489278	606006	3269887	752230	2326609	751796	3236793	768893	708895	716210	5747423	3562886	690849	5754986	5612370	1888260	587294	2050616
S-SCOULERINE	1	1	248942	214747	305264	208800	347201	176399	494835	1	247624	265631	202918	247224	239636	1	236487	1	353346	1	1	341960	434928	1	268630	1	231441	222366	181621	195552	194369	170312	238748	203721	262585	1	1092075	302098	271508	300032	396571	391829	358851	350413	1	1	152989	206869	1
CPD-110	51948.1	39107	1	1	58280.7	91241.4	1	1	1	1	1	1	71804.4	78702.6	121647	107600	70219.8	53973.8	107128	73880.3	1	45950.3	45340.8	1	34461.6	77533.3	44645.3	64767.3	26596.5	54242.3	86096.7	56749.7	1	38756.8	44800	48100	40845.9	31718.9	70669.1	59724.1	60600	69698.6	1	31585.8	1	1	1	1	60698.3
CPD-14649	1	242041	1	106108	1	1	246097	326043	82106.8	1	1	1	114361	164305	179769	120798	1	103125	126645	266951	1	221690	111647	1	1	83128.4	209112	90603.6	147613	336025	384290	218378	172101	220719	223375	246147	104368	76057.7	398734	128442	523762	130787	646961	282942	297426	220664	112425	187125	158731
CPD-8659	1	1	39415.1	1	1	340029	1	261001	199057	209153	298136	285653	1	330127	326947	324420	315037	29757.4	341550	22881.1	1	331579	1	1	377667	1	315543	318909	31850.5	313675	247106	1	223797	355682	363578	348608	363376	369490	157653	167072	366352	354954	332184	368310	473213	471021	155966	175523	386477
CPD-14736	1	1	1	1	1	1	361531	1	370612	1	1	1	1	1	1	1	1	1	1	1	1	1	1	1	1	131000	1	1079933	307446	1	1	1	209768	1	1	1	827923	2116052	362677	1157887	944068	517625	1	831885	114948	1	130918	1	1
CPD-7070	1	1	1	146088	208288	1211411	603732	22085	1	225766	1948942	682303	24135.8	266371	254946	380472	315256	453788	132671	255341	37775.9	379845	243035	1	369897	1069109	398411	687628	501786	488542	526145	378122	390711	397391	346484	385693	508637	502556	1	389441	538804	287364	342767	1	186686	301673	436981	354916	265378
DIAMINONONANOATE	336103	359752	358505	1	83209.1	272841	78620.1	79708.9	84826.1	232844	415348	450785	91693.3	99227.3	96322	384725	478369	474243	89263.8	1	195420	388939	1	484998	261699	270213	368905	349025	409058	431983	167808	283164	507183	511802	101002	312680	713379	714826	742457	756263	459859	463284	2267099	730263	812022	737988	610490	686446	180193
CPD-12400	403108	380253	792581	914000	688145	526261	45300.9	87351	609065	453344	443780	468945	348354	434742	381747	343869	380984	309081	311193	313770	81074.1	292777	293515	1	393966	409000	497000	352321	448140	382456	466251	1	263979	158182	161124	119535	369501	411404	260108	121027	263243	263797	159111	1	241532	247000	104115	57300	279603
CPD-9758	1	1	1	1	2331610	2367684	1	1672029	1296262	1252698	4651217	4751694	585619	563443	2752620	2724588	1500586	1464530	739409	727981	1	1491422	2378157	2244389	1294694	1309136	738579	748328	1	1011016	2626203	2632463	1196480	1227419	979484	1	1809848	1	1	1	1	1	1	2038108	1550822	1554544	2049174	2355932	980817
3-BENZOYLOXYPROPYL-GLUCOSINOLATE	1	1	48719.6	65541.2	66716.7	50580.6	55454.1	53963.4	52352.6	61080.4	48869.5	32382.8	54485.5	37731.3	65876.1	51262.4	1	1	1	1	1	21547.7	1	33145.2	1	1	1	1	1	1	1	1	1	1	1	1	1	1	1	1	1	1	1	1	1	1	1	1	1
NMNH	450397	477764	827138	739033	375096	312583	304803	262453	221061	189946	187455	247412	251707	238796	195937	191575	132804	190157	208206	193637	66824.8	196970	193472	441554	253172	256678	210256	207215	223884	216502	189086	108640	164936	168608	167366	164603	156386	153515	130346	127634	97859.5	136637	96986.1	104330	119784	117535	113467	101338	82448.9
CPD-9938	2576534	2843295	1373176	1450000	1366951	1695041	3146422	3207910	949453	884490	2578151	2678215	3364951	3504882	1947789	1952692	106198	103388	91560.3	77429	1	89302.4	113410	1509939	176647	173000	2510000	82657.8	85558.7	72496.1	82266.9	85567.1	83784.3	3355375	75334.6	76063.8	104420	109508	3585634	80807.7	5170905	5279863	4183214	4175410	100482	94900	42957.6	50760.7	1
CPD-7289	314317	507611	1830470	1	2000981	1	1	987826	1029165	1844192	1	1	1	1	1	199460	1	1	2329019	372720	643317	1	1023137	1	1	1	1565070	1520250	1	1	1416870	1	1	43907.5	34332.2	32115.9	59340.9	50797.2	63522.9	53799.6	46392.4	52881.8	57932.9	50791.3	222537	34383.4	26083	55654.1	590691
CPD-7616	148140	41539	50827.9	50735.3	116723	48174.2	46816.1	62359.2	37823	118540	1	1	50936.9	50544.9	203893	193075	46078.6	1	62099.4	39512.6	1	1	64815.7	1	42415.1	1	101958	61944.6	45332.2	74560	146348	56749.7	127154	77237.5	92953.4	23866.2	37314.9	31718.9	116334	123680	83637.7	61408.1	1	1	86899.2	34080.8	1	1	143532
PHENYLHYDANTOIN	1	1	1	1	1	1	1	1	1	1	1	1	1	1	1	1	1081877	1	1	570491	1	1	547889	2912589	1	1	1	1	1	1	1	456515	355756	119453	1	175101	1	1	1	1	1	1	1	294147	1	913906	1	1	305325
CPD-7728	1	1	1	1	1	107726	1	1	151534	153684	384519	384100	278679	77031.5	55509.9	1	165261	162670	482060	459146	1	1	100218	70865.9	81626.9	107965	116506	108639	230514	99092.8	129435	130792	516173	527370	796591	812110	876164	889357	550873	552794	769739	753129	807156	773445	963564	969684	504666	561289	438975
INDOLE	136558	134302	1	70697.2	99938.9	87047.7	125585	1	25885.8	40033	81752	89230.8	88692.4	93034.7	81707.2	89200.4	307916	315792	62672.6	63090.3	1	74570.4	146051	1	100789	106072	1	1	1	1	1	1	31917.2	24632	1	1	1	1	41414.9	53987.2	68877.5	79727	24485.5	26712.1	1	1	1	1	1
CPD-1862	1337012	1356592	620527	1450000	1764936	1839814	949806	1028464	1239129	1219523	1405389	1398932	1489487	1	1	1	1454391	1468165	1312391	1315491	127205	2047961	1620848	67604.6	1377530	1330000	2100000	2109455	1708232	1719711	1843955	1823993	1	1	1351495	1337443	2457811	2433306	1750846	1739675	1823937	1848843	2197768	2197932	1653884	1636819	885214	995219	482083
IMINOASPARTATE	158116	1412318	325649	1544870	1262936	1696961	1613360	1482765	1327638	1530653	1670766	1689200	1189939	1479003	228194	1747369	1490982	1821365	1590487	1849773	1	1755871	1910824	1291722	420591	464391	1998091	1080713	2076427	730282	857488	2025838	1833129	725059	370310	347537	219330	2023957	302057	341030	2012835	1998244	1906024	1	386158	328288	162270	154169	1784141
CPD-14053	360740	611517	259069	733000	1	421205	422811	322710	486869	161716	191326	215067	167021	223494	220415	1	1	68868.4	1	1	114069	1	1	1	103232	121000	1	1	1	278848	1	130021	1	250728	1	1	1	105232	213806	216457	1	1	1	1	1	1	198453	1	136723
CPD0-1029	114600	38327.1	106034	69780.7	56036.7	90220	52975	65663.1	32017.1	35448.2	78467.4	52930.9	48479.3	30624	95794.6	64753.2	113759	96459.7	68415.1	62573	21235.2	54237.9	65634.5	144711	60173.5	52414.8	61867.1	65431.4	61294.6	57537.8	56564.1	51143.8	67255.1	64907.1	66514.7	62976.4	67830.6	69051.9	63293.5	54545.2	60484.7	59223.5	60067.5	57350.4	54738.4	66104.8	53831.2	61411.6	64633.1
CPD-7614	1	1	131842	1	51919.3	1	18100000	1	679425	1	24576.8	23436.5	47117.5	711671	1	388501	77288.7	108488	79739	1	1	94083.7	55355.7	1	64880.4	110659	1	1	1	1	38340.4	906651	1	444008	1	1	436652	524680	355993	748337	1	130862	128919	812907	1	489944	289176	1	706373
AICAR	86417.7	72920.5	84811.4	87627.7	142228	151245	114032	111702	149986	142758	107808	116018	149255	154007	151709	155225	106513	103905	119551	109369	1	1	1	1	98491.7	91746.7	101128	96934	156037	156027	108429	107632	31755.3	32759.3	221734	211221	204543	220483	87060.1	87928.9	206952	211259	199092	189929	288911	301797	103165	32995.5	49956.7
NUKED-PENTOSE-RING	1	1	1	745871	1	2436396	2990124	58123	2485453	1368066	1012488	91016.7	1183107	909701	2402375	580086	2432542	794780	2138119	1715124	218910	145016	239562	1	1909586	1	436163	2671144	1762377	3170350	1	2600563	1	1	1	1	2537031	2722309	1	3621301	2531927	1	1	1	1	328717	1	709172	1
CPD-15123	1	321534	90724.9	239000	621225	217243	1	203110	406031	262541	299786	1	1	224053	253228	1	1	311212	1	1	218650	105826	1	1	226892	94700	1	1	386746	272244	290077	389788	410504	548097	399938	401389	78132	454598	292392	51372	94686	358048	363420	353980	514134	515000	1	1	389016
CPD-7615	711010	637597	613250	557948	617495	670430	626009	540548	646421	527409	457348	682489	547716	588140	675342	78491.8	639727	622642	604213	624574	32840.1	722967	143516	447826	1635600	1653225	1658555	1647326	235057	1603993	237259	211548	117635	1478567	1463217	1424166	1615154	1591570	1355089	1540438	159539	151534	164344	1561794	49227.8	102948	1187316	130345	61728.6
CPD-12386	1	1	1	1	1	1	1	1	1	1	1	1	1	1	1	1	624264	1	1	1	1	1	1	1	1	1	1	1	1	1	1	1	1839846	1	1	1	1	1	1	1	1	1	1	1	1	1	1	1	1
CPD-17444	94296.8	319978	538634	819163	470908	214481	179747	179706	197528	197931	203666	201239	316554	182573	96595.9	155081	156583	1151685	115825	928668	151642	284893	177906	1	285795	785325	606868	625446	269116	170758	280259	181644	204403	128365	150832	108414	167159	112917	145844	195473	361688	214122	359048	71579.9	81884.3	422613	60910.1	246027	323522
CPD-13172	120019	131291	56823.6	1	170245	207644	1	1	68326.1	58341.8	65745.8	54692.5	195652	205217	303707	283002	170366	153426	249809	220742	1	135749	127783	1	1	175034	165588	172758	1	1	48135.8	63330.1	1	147663	181435	172190	136914	1	77110.5	1	230295	1	109824	33970.5	65458.8	56759.1	41970.9	57162.6	201890
BUTHIONINE-SULFOXIMINE	8345728	4853041	1	1	1350032	4431479	1	2856276	1	1	976315	1054111	1	1	1	1	3091247	18200000	1	1	1	1	1	1	5613241	5990000	1	1	1	1	1	821109	1144036	1300526	899464	868412	492359	340081	2540960	2586340	3828762	4018514	712757	2727381	2215860	1	1176770	1222070	1
CPD-12328	144736	45429.7	20359.1	31801	36856	1	110763	76635.1	1	23801.2	39690.5	68260.2	53937.5	1	45674.6	38793.5	165496	170576	27341.8	1	1	26370.5	1	1	176330	180000	32400	38426.5	31162.5	26242.3	22981	1	50811.6	76006.4	1	31155.1	39133	38949.8	68724.3	65595.3	103386	103696	47249.9	47520	99744.4	106860	21231.7	29448.4	1
PHE	1	1	1	1797020	2664209	2233615	3205029	3308827	1134999	1132042	2177733	2116055	2458484	2294939	2460955	2130193	6713689	6280249	1757729	1648404	1	1755871	2971073	1	6724845	7644132	1	1656869	2303920	2299306	1911284	2262690	3142896	3125869	2289539	2233369	2954297	2929294	4696913	3958857	5723653	5707461	1	3450580	5615530	5522783	1896198	2102398	1966777
DIFLUOROMETHYLORNITHINE	3044165	1	1	1	2120380	2094058	1	3211937	1	1124872	2043511	2074472	2273560	2263144	1	1	6127235	1	1628349	1591545	1	1645053	2958335	1	7549308	7658007	1883954	1844471	2261570	2320525	1933027	1990706	1	3209739	2332300	1	1	2985691	1	1	5678718	5728354	3378961	1	5504803	1	1892639	2097852	2008971
CPD0-1716	1667520	1795442	934875	1100000	1620703	1438075	2498599	2669938	849334	846421	1686030	1574721	1837689	1911249	1707209	1701335	4580528	4935219	1559231	1646317	1	1472227	2513256	1807480	6767388	6840000	1740000	1823955	2581993	2468665	1996008	2246038	3090443	3117541	2389829	2457869	2672392	2654002	4081671	3728975	5065935	5212888	3034955	2849246	4824142	5040000	1940242	2152722	2466096
4-GUANIDO-BUTYRAMIDE	1	1	674235	671253	233481	248602	244205	240486	322654	310610	47130.1	1	244785	259600	1	217813	161033	1	1	1	1	1	1	1	1	1	220003	1	1	1	77927.7	1	1	1	1	1	1	1	1	1	35733.2	1	1	1	298161	1	1	1	1
CPD-10411	1	3845098	1	5667577	5766691	3818664	398821	1	1	303539	5814862	694122	2276730	4248582	158141	285811	802049	3263709	851779	901249	414871	235627	259926	1	1	1	2362154	945256	1411455	1246768	1046538	280188	312977	287139	409078	318233	312754	1	333080	1393029	351216	1	4472994	1368558	935663	3160571	605872	2770277	2558302
CPD0-1717	2492236	2619489	3078192	836286	3074794	3056324	2820833	2848834	2797970	399704	450304	2986486	2943213	2890071	387504	285831	3113864	3133403	2896849	2592369	231990	235682	3393729	1	111407	127927	342256	228187	219324	317414	429260	3232715	1	1	3553914	38672.6	65636.1	145925	1	1	3424840	50578.9	38972	43106.6	60841.7	49755.3	58924.9	39473.3	134002
CPDQT-428	4082952	3634256	4639038	1849909	2133788	2027909	2473680	1366811	2226333	1631467	2692915	1908688	2163770	5269988	2030686	2122541	955227	963231	1768899	730992	40570.7	2588336	694084	14200000	4868540	3341583	2322279	3346766	2194899	2085386	2094906	2240114	1531741	1589577	590327	1735005	209806	173701	814088	348774	169378	3054794	172736	177846	1952816	2168486	3593956	1	165038
CPD-12507	841664	1079722	1	1	198148	237893	1	1	1	1	368371	336401	1	275260	217728	1	268794	305673	345758	1	1	1	164103	1	284118	405000	332000	289024	318525	338002	370366	360555	1512583	4032136	345876	400986	281802	323524	1	350830	304138	370471	390607	376028	395595	1360000	2207183	608000	372556
3-CARBOXY-3-HYDROXY-ISOCAPROATE	1	1	1	1	1	1	1	1	1	1	389066	115043	216058	333694	156581	104420	1	1	1	1	1	1	1	1	248964	140522	1	178167	1	60346.8	1	1	1	40062.5	1	1	1	1	1	1	498680	1	1	1	1	624245	1	57566.7	524680
CPD-11525	1	1	23083.1	23627.3	1	1	1	1	25982.4	24295	1	1	1	1	1	1	1	1	1	1	1	1	1	1	1	1	1	1	1	1	1	1	1	1	1	1	38408.6	53220.4	1	1	1	1	36429.7	28974.3	40181.5	45803.8	1	1	1
CPD-14615	1	1	1	1	1	1	1	1	1	1	1	1	1	1	1	1	1	1	1	1	1	1	1	1	1	1	1	1	1	1	1	1	1	1	1	1	140753	1	1	1	1	1	112530	84614	133126	136894	1	1	1
CPD0-1398	1	1	242489	222000	83648	95821.2	75143.7	86700.4	116960	89739.7	1	1	103713	102040	73674.4	72576.3	59595.4	52487.3	43350.4	52821.8	1	1	1	1	168924	183000	80100	71300.6	1	1	1	1	1	1	130451	136604	1	1	98996.2	98828.5	156998	146094	67032.9	73853.4	146655	148000	1	1	29705.1
DTDP-DEOH-DEOXY-GLUCOSE	1	1	1	1	1	1	1	1	117697	90611.8	79101.2	85402.2	50077.6	1	38757.9	38706.8	46885.3	55539.5	21571.8	23941.9	1	26510.7	29779.1	1	1	1	1	1	45993.4	54978.1	1	1	100694	87664.8	1	109483	124740	129567	90488.1	95165.8	100810	92901.6	111693	106496	144374	134338	24972.7	30269	100056
CPDQT-425	447854	508828	1371764	1339135	1065066	1102795	637787	673087	1466696	1334341	1189778	1205793	941136	910292	989433	968243	1025692	983384	774322	798802	1	682423	495649	1	372382	361956	689764	689365	836920	841858	777642	771234	1251083	1209162	1306064	1320247	1666769	1712132	1230454	1215155	1248257	1276603	1484305	1500374	1795102	1762124	401180	443365	1157730
METHYLENE-THF	54749.8	48724.3	205904	213000	154724	174577	76956.7	89505.8	226717	218001	190738	178903	138836	132819	157448	136674	161284	156019	106687	120119	1	92379.9	53331.7	1	27770.3	1	107000	108743	130321	130432	109993	113414	199188	197949	204952	204588	254352	265753	214402	201493	190431	201732	229463	234307	284911	274000	56168.1	61348.6	178312
CPD-14909	269627	340196	953013	913358	739116	777148	391203	446796	1024486	937079	848367	850011	649143	637557	670677	684018	699130	703108	529142	533489	1	458844	362211	241794	259292	286000	525137	530652	656699	652508	593502	608404	968505	900138	1000291	1008431	1308997	1327438	925843	935424	950685	961376	1143655	1175753	1361344	1350000	303537	349872	909764
CPDQT-434	77537.6	84359.9	391558	358728	287052	308765	137344	137244	410228	401516	328668	336842	239889	244075	252463	248186	271328	267943	166528	169724	1	129112	94909.8	1	62329.4	38599	224990	212087	249513	241382	209136	222898	371752	383658	389000	392796	603060	623580	375337	377749	379000	382621	521066	543409	590518	589544	97799.3	124173	383363
SUCCINATE-SEMIALDEHYDE-THIAMINE-PPI	1254058	1492725	3707914	3624111	2916455	2981769	1860140	2089991	4013084	3717582	3385110	3446624	2680115	2651323	2815999	2723817	2772825	2747707	2328124	2349067	1	1920550	1484407	3448939	1214627	1282421	2058538	2031662	2559454	2610489	2366736	2379662	3441046	3300045	3745108	3769887	4325602	4341838	3389811	3371051	3584955	3595330	3881483	3900419	5018403	4956115	1296204	1428616	3342488
CPD-14834	1	1	1	5108842	3933303	4083366	2204461	2501414	5716463	1	4470861	4532568	3429576	3350792	3692254	3694611	3792021	3725109	2771424	2775231	1	2497159	1892376	1	1530907	1653187	2773269	2766719	3330687	3375603	3060994	3103729	5285573	5170815	5514632	5537355	8598698	8728902	5094987	5661062	5373203	5528054	7693954	7673377	8418396	8401715	1530345	1750077	5124137
CPD-12447	1	1	1	1	908433	927883	1	583581	1	1132221	999040	1026889	802300	777473	831985	831569	864408	827366	667634	678683	1	590043	428712	1	319744	342000	591049	590121	706599	711426	667649	657820	1051895	1021136	1101112	1115659	1412416	1446379	1038688	1032914	1057826	1074871	1254842	1266067	1510191	1488251	345012	382017	979418
CPD0-1313	1	27185.7	137201	122000	72370.2	104923	1	34919	237525	181822	170706	155824	67878.8	73505.9	65925.2	76920.2	1	1	60250.4	61422.1	1	136506	101659	1	1	33600	129000	145358	184096	140270	97469.1	139552	243005	235456	235832	244952	457566	457364	269444	239736	300073	307120	426593	383871	361925	409000	79070.1	88700	331094
UDP-L-RHAMNOSE	200233	202190	593809	571279	428904	442166	286022	284146	656385	621353	541829	530275	410090	396607	422276	409977	413006	445017	336701	338460	1	297512	273884	1	183011	182742	330988	331717	389205	421585	341639	372419	562162	566996	586463	625522	719067	706558	543763	552834	573222	572844	631844	616959	802687	777400	186361	204266	561581
CPD-20010	429182	1	1371083	1	1065066	1125578	1	1	1466696	1340107	1251982	1240578	941136	910292	990820	959683	1022523	982436	765170	795419	1	682423	1	1	1	1	1	689365	836920	841858	777642	771234	1256916	1209162	1312402	1318850	1661424	1712132	1230454	1215155	1248257	1276603	1484305	1500374	1790523	1760000	399778	443365	1157490
CPD-17604	1	1207387	4095819	1	1	1	1	1	1	3290235	2522999	1	1	1	1986457	1913805	1	1	1	1	1	1	1	1	1	1	1	1	1793566	1	1	1	3171345	2027514	2231278	3253616	1	4632849	2528821	2472283	2532530	3299796	3637337	1	4374483	4781397	929099	966455	1
CPD0-1054	99115.4	104170	39979.9	35220	87875.5	64494.7	35035.8	38465.6	44415.3	47179.7	37277.5	45452.8	138440	53825.6	39696.8	77358.1	71667.9	48018.2	28679.8	29033.4	1	129747	63041.6	1	75162	67946.5	189597	190499	145657	60620.6	170918	170490	32352.7	61984.5	35666.8	29965	206866	203387	150630	55452.1	166159	177581	188159	181768	59016.6	1	72470.2	77782.3	196119
DIHYDROSIROHYDROCHLORIN	28099.5	31238.8	132006	128733	117499	128464	21509.1	20200.2	125496	110827	110779	103288	65300.4	63777.8	89762.1	83037.6	66848.3	75998.2	40716.1	41240.2	1	54845.1	1	1	1	1	50982.2	50676.5	47264.5	51105.6	41000.4	45274.6	71187.3	69398.6	65132.8	63210.6	266552	291649	84554.3	76045.8	109328	102761	243672	237733	177585	172635	20103.1	27704.5	155762
DIISOPROPYL-FLUOROPHOSPHATE	1	1685859	1674581	1780000	2238850	2196362	1041298	1125695	1575099	1520769	1	1	1837748	1872420	2098616	2087629	1939065	1950069	1678713	1764372	1	2706406	2019673	1	1531024	1520000	2290000	2328959	1963471	1944889	2089040	2177624	1932968	1844644	1735096	1704042	2982286	3225851	2145577	2162650	2345374	2337604	2986484	2971592	2205493	1	1086653	1250000	2785060
CPD-6561	658828	724749	673221	665284	874742	947031	373618	405195	631212	553589	680587	709842	733076	698839	754745	749456	723747	716668	582932	580150	1	1051946	754058	57397.8	621446	604740	1105711	1122862	898690	908567	991355	1004230	823750	777629	707000	704481	1601302	1585258	985280	990940	1030000	1053182	1442472	1443963	986154	960507	455646	526240	1374488
3-METHYLTHIOPROPYLHYDROXAMIC-ACID	27210.2	355824	498164	86410.2	1	1	181302	44429.2	86344.3	1	1	291842	76362.2	1	10800000	38809.5	1	1	326162	1	1	1	1	1	1	817705	260153	147945	20105	1	1	305817	764901	759971	1	1	320320	725479	612419	665210	821387	443200	328427	155071	252944	795406	749704	171106	742890
CPD-15281	1	48989.7	46230.5	45206.4	39254.9	45099.8	1	1	1	1	58778.7	1	1	1	1	42005.9	1	1	1	81653.1	1	62245.1	1	1	96324.7	1	86657.8	21952.3	1	1	20568.7	1	122703	124125	1	1	1	105193	187987	194254	159498	167509	129507	123461	20696.5	1	63249	66293.8	1
TRYPTAMINE	1	1	70511.1	64478	1	1	52303.8	35713.7	74531.7	57043.5	1	1	38704.7	1	1	1	1	1	1	1	1	1	1	1	1	1	44961.2	48582.5	1	1	1	1	69051.8	77361.8	119004	123214	58944.5	65778	111502	123278	150028	153586	80340.1	83343.5	142059	144929	29449.6	34341	1
CPD-9592	48785.8	150505	303499	69589.5	45289.4	46542.1	182422	1	30550.4	42461.1	43158.6	71295.1	35729.7	44098	172109	1	69936.3	155468	154679	30432.1	1	77518	414843	1	245032	1	1	581623	1	1	1	266520	128213	292521	247217	68831.3	126739	73016.7	305702	256461	412954	668073	95522.3	636178	159287	1	102855	28633.1	244620
CPD-7848	1	133707	70830.6	1	126407	1	384643	222550	1	43876.8	141105	70999.3	603202	126401	73088.5	221406	33529.8	54495.2	160865	128528	1	56848.6	199842	1	135470	102015	51163.1	86106.1	92012.4	98158.9	56507.1	34538	94120.6	80827.7	48030.1	58559.2	52347	41133	90158.4	83007.8	122941	230011	96917.1	66099.5	50178	83238.9	97938.6	83287.5	49881.1
L-AZASERINE	1	1	1	1	1	1	1	1	1	477257	1	1	1	242888	110141	141124	1	1	1	670797	1	1	1	1	1	1	1	1	1	1	1	1	29542.2	1	1	1	1	1	1	59824.1	1	1	60873.8	1	1	1	1	1	656572
RIBITOL	1	1	1	1	1	1	1	1	1	1	1	1	1	1	115056	1	1	50587.3	1	1	1	1	1	1	1	1	1	1	1	1	1	1	1	1	1	149798	1	144694	1	1	1	1	1	1	1	1	1	1	710934
CPD-352	583144	770380	1	1	434746	614450	663667	1	1	879723	434732	646302	691213	680060	476096	475158	654770	286935	491672	479899	1	378154	524566	408129	736636	772634	754315	755685	589099	619756	356280	715200	726950	723704	518182	518388	365751	753473	869505	859335	1022868	1128143	1071014	1151551	872663	896401	489430	548337	103589
QUINOLINATE	634152	564116	437993	35760.3	29604.3	41795.8	62513.6	61647.5	1	344999	81701.4	80007.1	71438.2	67817.3	464976	425220	258618	259004	135190	128244	218179	394780	122243	1	531946	25144.2	116208	119380	52819	49503.8	87452.2	77931.1	77708.4	71695	475875	479149	398189	439474	394538	441706	54976.7	59080.4	414919	430842	419359	420675	421414	438600	69593.9
CPD-9534	184893	115050	198420	890533	563231	307213	157761	125414	330963	123018	119378	175790	182312	172654	169081	166498	182740	176170	173270	157013	1	131841	142267	476127	135284	116800	225055	129456	170560	239607	122102	130701	196849	204792	165000	177000	207694	238913	254088	244393	126000	132694	161943	145764	135889	140130	49631.7	72835.2	151647
2K-4CH3-PENTANOATE	1	371980	4994666	1	5899425	2148434	3614941	3843005	4676515	1950873	5496160	4894637	5278913	1962479	5327620	2145547	3032636	3035812	5538896	5102124	247543	6828761	3577497	15000000	1951366	4522438	2460608	2340993	5143055	2121878	2085477	5818569	1594033	1805256	1621076	1610948	3236081	3182873	2006305	1736994	2298843	2026121	1969968	1722486	2355125	2308440	3574518	3643261	340845
THIAMINE	1	1	277354	1	1	1	1	1	151513	50342.2	1	1	108215	1	1	65445.1	94547.8	56198.4	1	1	1	1	1	1	76198.4	50128.8	1	126331	1	1	103281	93891.9	1	1	102000	1	1	71663.9	1	80272.8	1	113399	1	153303	1	1	1	1	101845
CPD-3424	1	1	1	973188	1044537	1049349	1222102	1185418	990077	974024	1109098	1109298	1127740	1108669	1291101	1245143	984388	952200	1067172	1175252	1	1001698	1069621	1	955907	955126	1230593	1236483	1304059	1340659	992181	976264	1001307	1020354	1123263	1090382	137337	141349	1226537	1171839	133757	125298	1020346	1	1011256	1000725	153734	153567	1188889
CPD-12266	49900.6	60964.6	50816.3	43408.2	54853.5	60775.7	111708	104793	89156.7	71768.9	39236.1	37975.8	76979.3	85557.4	132438	126402	78396.9	75311.9	57203.8	63855.7	1	1	63206.8	144442	1	1	48224.4	35231.3	62714.6	69121.8	1	1	97972.1	102121	88700	82200	67482.8	67184.3	98709.5	100634	76400	91463.7	49091.8	42500.3	65197.7	65916.2	27727.8	30191.2	85331.9
BENZOATE	43328.5	41722.3	45090	22758.6	30240.4	47914.8	46816.1	26163.4	37978.5	38068.2	1	1	44224.1	50544.9	87688	34288.4	46078.6	43860.8	62099.4	39512.6	1	64931.4	35576.4	323548	1	1	1	1	27846.7	41786.8	35076	1	61898.5	55655.4	51450.3	47598.7	37314.9	1	47666.4	57100.9	46083.3	1	23134.3	1	32074.3	34080.8	1	1	45850.8
2-AMINO-4-CARBOXYPYRIMIDINE	1	92802.7	1	1	1	1	157737	76352.4	82822.1	133266	1	1	75891.9	1	209207	209977	46078.6	65084.2	62309.1	85027.7	1	81283.8	96747.6	640334	1	1	112711	1	1	1	1	1	61898.5	157622	79958.3	91787.5	1	48439.9	98670.5	90500.4	106956	66374.5	98312.2	35333.9	86236.7	50827	1	1	126309
CPD-9739	43328.5	41722.3	45090	22758.6	30240.4	47914.8	46816.1	26163.4	54566.9	38068.2	1	1	44224.1	50544.9	203893	193075	46078.6	43860.8	62099.4	39512.6	1	81283.8	35576.4	1	1	1	1	1	1	41786.8	1	1	127154	1	92953.4	67330.2	37314.9	1	1	123680	1	1	23134.3	1	86899.2	34080.8	1	1	143532
CPD0-1264	182034	1	1	1	176479	124385	166770	982666	145246	410611	65196.2	59960.9	619398	92903.5	981284	384326	279558	99187.4	90852.7	172976	1	1	1	2414456	1	241000	287078	250102	1	955838	1	200827	1	1	1	1	457978	1	1	188677	1	1	785725	1	1	1	1123604	1	895476
CPD0-1691	1	543655	1	1	1	1	1	355327	1	1	1	1	270477	1	1	1	1	296233	319802	1	287552	410899	346358	1	312022	315429	285599	1	278055	269960	65848.5	1	1	1	324497	393837	320266	1	1	1	1	1	1	1	1	1	287334	240547	1
CPD-13686	1	28187.2	120623	1	1	1	1	1	306688	353908	863206	25739.9	428108	1	71104	1	39974.8	498816	621532	484203	1	1100635	548261	1	1	46552.1	1	480106	478570	64545.7	421324	582646	206472	278176	48661.6	43496.8	340159	1	276800	1	1	1	1	1	58091.7	48746.2	36454.7	63942.5	70190
5-10-METHENYL-THF	429928	508828	1371764	1339135	1065066	1102795	583728	673087	1466696	1334341	1189778	1205793	941136	910292	989433	968243	1025692	983384	774322	798802	1	682423	482044	1	1	361956	1	1	836920	841858	777642	771234	1251083	1209162	1306064	1320247	1666769	1712132	1230454	1215155	1248257	1276603	1484305	1500374	1795102	1762124	401180	443365	1157730
CPD-12215	279205	214722	66981.6	59264.1	44766.5	31448.6	203391	204486	1	1	1	1	34262.7	39904.4	79139	75340.9	70234.4	56572.1	32491.3	20280.3	1	1	104371	1	172366	166385	45840.1	45285.1	35908.7	28799.7	1	1	129723	126894	111764	105092	67832.8	73021.6	473927	458782	1	190222	1	180395	36305.4	40515.9	28261.3	29779	35754.4
CPD-12636	1	1	438973	520807	1	1	1	1	210930	148522	1	1	1	318264	1	1	1	126120	26307.4	1	1	1	62962.9	1	47123.6	53324.1	288865	1	1	66907.9	1	85053	1	1	345233	339116	1	1	1	1	1	169515	1	1	177763	340377	1	1	1
CONIFERYL-ALDEHYDE	1	1	1	111474	1	1	302818	1	112123	1	1	1	299993	1	1	1	1	1	1	1	1	1	1	1	1	1	1	1	1	1	1	1	1	1	1	1	1	1	1	1	1	69050	138098	109825	1	1	1	1	1
DIHYDROKAEMPFEROL-CMPD	2992786	4831383	3240327	1	2634720	3483599	3213319	287966	1	1	2614543	2964349	1519023	1	1694973	1	1	1	1	1	1	1	285593	2066788	181893	1679597	2199624	1	1957085	166653	1	1	289637	212990	1	196249	224082	1	271333	231172	189277	343928	289718	1	1	391311	186135	154579	790115
CPD-8259	1	1	1	160581	1	116885	132266	139934	200605	158784	100752	157474	113640	121512	129535	114874	1	194579	97645.4	99640.8	1	212084	1	1	167910	1	192459	143107	109279	118440	90705.5	186769	222611	208009	1	195033	1	1	184512	1	195386	214004	145219	146515	274187	272286	193654	1	131736
PANTOYL-LACTONE	251700	2021493	2058286	2199222	1248002	6711252	2139592	4126451	2397477	2156139	2719555	4958584	2320847	2109801	2299090	2416498	3376112	3301025	1857501	1958114	68217.9	2821165	6196133	18800000	2101194	3043638	2525963	2367014	3263664	2317522	2326637	2217220	1869703	1759654	1714022	1760929	3514098	3580986	2031124	2039706	2562101	2213841	2232582	1925764	2627181	1921965	3698560	4080110	402011
GLUCOSAMINE-1P	42871.3	52362.1	65310.9	69300	89427.3	81096.8	37353.4	40237.7	49432.7	49470.6	21670.6	264455	79239.5	107076	109276	112334	67790.3	66774.1	32124.7	33440.8	199708	545948	27649.2	1	88987.1	92600	369000	336804	384334	182268	186081	188185	85066.6	82447.4	108227	110942	272102	113094	261350	250902	121206	218205	194339	143110	109478	111106	41398.7	38611.6	192160
CPD-6222	47380.5	70422.2	47307.1	56229.9	36634.8	161477	42899.5	50024.4	184318	56979.2	57698.3	230150	169572	59363.7	115305	123854	260650	255297	208542	210360	1	88175.2	82894.9	1	64437.7	61023.9	156349	145715	62573.7	152045	146442	140343	73990.3	85719	137006	142469	276147	264074	664041	688774	124164	153000	188524	189590	151347	154166	55053.4	75533.9	315078
CPD-342	92572.9	83647.5	89725.7	77800	91851.7	107270	78299.1	78296.3	48893.8	41243.1	159130	156380	103542	104897	106765	88543.9	74416.5	70287.3	102642	89419.6	1	96825.6	41757	1	100320	105000	74100	84046.1	132600	148519	122643	143056	1	1	163395	158022	170536	178236	95655.5	118517	1	143262	84481.8	80866.6	149331	1	47089.1	59200	82072.3
CPD-8936	1	1	1	562852	1	381653	163962	159218	206587	141924	246224	226355	234100	121343	205327	153683	184007	152125	178608	1	56276.3	132318	1	1	232014	1	327378	298670	123852	277807	275197	291853	56360.1	71049.6	40374.8	1	1	1	51309.1	58951	1	139764	1	254130	20865.7	90440.1	1	30834.5	267602
CPD-14642	68009.4	67597	78613	70697.2	106362	93041	26429.6	146138	25885.8	34580.8	81752	89230.8	94048.2	93034.7	81707.2	89200.4	307916	315792	62672.6	63090.3	1	74570.4	151436	1	1	106072	1	1	1	1	1	1	31917.2	24632	1	1	1	1	1	53987.2	68877.5	1	1	1	67957.9	1	1	1	1
CPD-14769	17600000	17700000	5915648	5616045	12100000	12500000	16200000	16800000	4267818	3547307	7656167	7854859	8490197	8512430	11800000	11600000	6312305	5958661	8516876	1	1	11700000	9440826	26400000	11400000	10900000	11200000	11200000	5367818	5118007	4881544	5083103	9150298	9693419	9036480	9214832	28300000	31400000	21800000	21900000	12500000	13500000	47700000	47600000	9701494	10200000	2636033	2785748	1
CPD-20125	1	1	24340.9	67600	20616.6	24849.4	34497.7	21845.8	1	25375.5	38289.3	30051.7	48386.8	35142.7	45510.3	44337.4	67618.5	74921.6	59954.7	52938.8	1	76060.7	31264.4	1	434865	409000	39100	47852.1	27931.3	351677	449600	35996.6	379118	331373	77255.9	81548.4	405689	84907.1	297439	330837	80018.9	313572	355838	347328	59213.5	60100	426513	420000	38565
CPD-440	56000.5	1	1	1	1	1	240788	4319303	1	461276	288360	527480	598210	87513.3	197821	138308	1	117153	132558	83617.8	1	113579	101258	1	160369	160000	138000	85353.8	121959	175086	143900	193738	177961	42989	54775.3	168875	1	24081.8	80888.1	179328	138397	125558	113542	1	316467	192000	94671.8	135000	170365
CPDQT-30	548822	636067	964448	1008720	883488	927200	1392406	823269	1079037	1051076	1203011	1210300	915298	917331	1056976	1037932	1	1	844149	840144	20227.1	999626	762882	1	1021271	1	1276067	1273687	1067821	1137421	1272190	1067878	1678153	1657138	1593741	1564380	1734000	1733930	1587482	1622244	1279772	1309743	1	1405401	1909911	1938248	662630	778312	1
CPDQT-420	1	45128.2	1	1	1	23334.2	37491	42787.2	37411.7	42052.8	26805.4	24909.2	32758.8	30781.3	45797.5	42253.1	35851.7	35089.9	22781.6	24142.1	1	1	31844.6	1	1	45286.6	1	33576.5	40550.9	33699.7	1	1	1	63942.6	1	46630.6	37110.1	34299.4	41127	50833.9	1	46055.9	44723.6	40161.1	43599.5	34793.5	26855.7	38353	36989.3
CPD-14888	52013	59224.2	1	1	25801.3	29931	33456.8	37223.5	1	1	1	1	24488.9	28094.3	1	1	1	1	21828.8	1	1	1	47768.4	1	36130.2	42700	1	29069	1	1	30814.5	1	1	1	51064.9	55109.3	78654.8	75318.6	51932.7	90888.1	48400.7	85644.5	44326.3	29920.3	31204.5	38100	41425	52400	28984.8
VESTITONE	1	1	1	1	1	1	33818.1	1	1	1	1	1	199898	1	124988	1	1	1	1	1	1	1	1	1	1	1	1	1	1	1	1	1	1	1	47033.4	1	1	1	1	1	1	48678.2	1	1	55445.9	1	1	1	1
CPD-9620	549481	512970	329233	101663	102201	1	1	49563.2	36893.3	1	108029	1	45080	1	1	481472	401453	266445	60879.3	354776	217063	395060	1	1	48708.6	68190.2	84364.9	639171	48787.8	1	96517.7	83681	91499	246946	93625.9	308676	368556	124782	30066.9	98106.7	88451.2	65927.5	71994.2	75000.8	142278	132624	257622	246090	98640
CPD-12391	176234	156467	41204.2	24005.3	140616	33678.3	363479	320060	92279.1	73564.9	160548	1	322602	1	586411	806052	59940.4	99399.8	598798	410291	425366	1674650	511047	1	1	28764.5	361355	652265	333698	539680	538392	134985	34654.2	45925	22984.6	38245.6	102193	1	157463	285931	97337.6	44716.2	1	1	1	341594	71313.9	120350	941799
PTERIDINE-RING	1	92183.9	1	1	111965	115942	169062	182842	48865.3	45252	53140.5	44449.4	123848	126514	182060	175402	99828.2	98690.2	142682	146861	1	89798.2	1	1	40692.1	114242	33587.8	113342	1	40541.8	33993.6	50605.5	116941	108906	136674	124085	96068.1	1	168312	161364	169672	163048	91967.6	94679.4	56793.3	56759.1	41970.9	51699.2	141191
CPD-10451	32941.9	41407.9	1	1	57569	64289.3	112195	134165	1	1	1	1	72023.8	80466.6	1	1	42001.4	1	1	1	1	1	1	662164	24011.4	33371.4	1	31929	1	31772	1	1	1	1	1	1	1	1	82791.1	1	1	1	1	1	1	1	1	1	1
CPD-4442	1	1	1	1	1	1	1	1	1	1	1	1	1	1	1	1	1	1	1	1	1	1	1	1	816060	1	770108	1	1	1	1	1	263806	132963	1	1279817	1	1	1203439	100701	1218836	217928	1	1	1	818996	1	1	1
4-CYTIDINE-5-DIPHOSPHO-2-C	128372	124308	71773.2	189000	221836	83747.8	96918.7	195722	100188	80089	99465.2	71888.9	105014	90757.5	51898	100776	82996.7	70743.6	95111.9	98893.4	1	83129.7	89858.6	1	73989.4	78700	106000	24016.3	109061	112520	72521.5	47470.8	64739.5	81762.6	90593.1	146609	191333	89542.8	117026	94449.7	67515.7	66802.2	186691	88988	72709.9	220000	34020.3	76300	95573
1-KETO-2-METHYLVALERATE	1	275143	1	1738873	6147795	1237206	2183724	3753834	2135750	2008467	2542170	1997251	1942723	5452613	5519871	2064290	2940206	3069211	1642699	1876332	52406	2591464	5779411	1	1	4506029	2460762	2330908	2063826	1	2211591	2193069	1583273	1931668	1630245	1835737	3207095	3268904	2009536	1880366	2501729	2187263	1854284	1509981	2438816	2198592	3325829	3807735	167089
CPD-17446	142787	1	34202.5	64006.8	45526.6	76381	12600000	112270	47094.7	39896	14200000	139357	96226.6	163647	158630	13600000	203660	206236	194035	168260	1403645	57402.2	13300000	6022535	16000000	117833	1	1	653817	1	133627	191952	160673	130368	1	1	143430	1	56979.8	82609.9	65684.2	254058	39972.4	59682.7	1	135209	14500000	60780.2	410747
N-EE-PIPEROYL-PIPERIDINE	2082429	1	668395	1	1	1	490078	557007	1	1	1	1	964277	1	1	1	279066	500985	1	1260482	1	190182	1179759	1	1126732	1	1540000	1433267	1526102	1	1386169	1756374	130757	79130.4	166620	1401868	93415.4	1518803	1367656	75098.5	137262	1497535	72121.5	1482283	93226.9	1740000	707090	753000	1712604
SCOPOLIN	119522	111774	112774	74693.7	122414	1	90394.2	46682.9	48089.5	26906.1	62739.1	1	66646.9	85813.7	64442.3	120081	1	1	1	1	1	1	1	1	1	1	46120	46833.2	56494.8	58732.1	80352.4	39871.5	40322.4	39357.1	1	123812	87112.9	81674.2	1	53290.2	1	1	91257.8	85796.6	1	1	29316	1	49326
CPD-8851	1	1	1	28431.1	1	1	1	1	1	581289	169134	149526	284960	178771	159441	349364	1	1	121041	1	1	1	190266	1	411657	261000	52201.8	144262	72906.1	108246	77377.9	237057	83281.2	119266	117681	55961.8	83328.7	159194	1	161646	53067.5	1	58650.3	1	94525.6	113122	1	1	1
CPD-15044	1	765976	494548	479789	972527	1533251	914555	909002	418602	392779	432962	433137	935800	924072	790661	753935	1058888	731587	939064	914552	1	720443	675164	510277	605444	617829	1135984	727044	876784	840723	822485	511190	850885	921506	836513	855744	1038810	658490	1053156	1041149	927620	981460	555257	555755	472343	531064	341799	698017	1120428
CPD-12217	797315	1457022	560718	1	1217811	894568	1	988305	441058	1	1	681381	867791	887801	759814	1	719721	1905939	1	1	1	1164380	498864	1	1267297	1	815584	616478	996764	1	1156701	1	1149265	894362	742000	710000	814280	616409	653244	944147	850758	1173143	574830	416126	444893	561413	1	443034	739885
CPDQT-38	1	1	1	422270	908787	926072	860423	895821	403908	382307	517088	477380	941474	964351	985699	783332	670216	733103	1056771	908622	1	833411	835089	1	653685	1	756222	682380	830943	916608	599640	1	981401	1019285	987084	978133	631798	718339	1064300	1	944136	968328	561835	635338	567637	565351	363274	393886	945366
CPD-12702	1	1	110328	1	131372	116996	143641	148302	78472.2	43831.2	188452	188768	167091	93904.2	48854.5	47448.5	592962	592914	314506	308534	1	81746.4	245469	551017	124727	70953.6	204940	219772	94640.4	104380	1	150208	87491.9	33203.5	33218.8	1	35900.8	59316.5	32989.3	1	56150.5	1	33349.6	35368.2	68258	87107.1	32929.2	43521.2	89984.3
CPD0-1557	1	1	1	1	1	1	1	1	88010	82132	1	1	1	1	1	41084.6	46648.3	69721.8	1	31085.9	1	1	21658.4	1	1	1	52030.9	72833.8	58260.3	77440.7	32852.1	45047.8	1	1	46122.3	44540.8	100085	94573.6	126952	123485	42100.1	51240.8	55356.2	55316.9	92635.2	99520.5	1	23125.2	95719
CPD0-1467	208030	281013	168520	90454.7	243064	138487	231290	153156	118410	64211.8	88449	29362	184968	197243	245618	60362.3	178859	175965	161557	166357	1	160380	152637	802788	220888	1	126111	131653	143085	1	82900.8	92958.2	101996	114205	133617	138764	48469	1	192451	191458	177539	205225	135619	147788	94372.9	86959.8	1	41456	105543
CPD-11550	1	617441	1436378	390455	2829562	1164206	1224277	1270626	1018407	405731	939684	648269	1310410	949235	806548	2081332	752093	1502968	647321	925665	1	1670851	681081	71804.3	471024	786387	821070	909487	904586	371242	577188	477325	1188053	1040937	1	1148320	1193518	530923	1216555	1103362	751248	2318206	1129477	987880	513707	703731	430045	412580	989997
7-HYDROXY-2-OXINDOLE-3-ACETIC-ACID-GLUCO	946792	834518	743895	578677	558309	682548	469464	393607	486196	423059	632670	598099	439762	1420616	375976	387486	313041	1468165	664555	1315491	127205	387610	535679	746263	718278	810302	709848	645425	690125	563147	523509	650012	581687	600362	584198	679993	2457811	587195	568959	567860	584073	586365	566540	2197932	622405	637380	487508	521231	668469
SHIKIMATE	68071.1	92183.9	51292.4	30152	111965	116402	169062	182842	48865.3	45252	53407.1	44449.4	123848	126514	182060	175402	100147	99452.6	142682	146861	1	89798.2	82442.6	1	40692.1	114242	33587.8	113342	40297.2	40541.8	42686.8	50605.5	116941	108906	136674	124085	96068.1	91871.2	168312	161364	169672	163048	91967.6	94679.4	56793.3	56759.1	41970.9	51699.2	141191
N-4-GUANIDINOBUTYL-4-HYDROXYCINNAMAMID	18000000	20600000	5454592	5500000	12100000	13000000	16200000	16700000	3777832	3549178	8336946	8014045	8445786	8337315	11600000	11400000	6137404	6138760	8006801	8031544	1	11700000	9168002	26800000	11400000	11300000	11600000	11200000	5221587	5231715	4843631	5515044	9408036	9417967	8626894	8682186	30700000	31200000	21800000	21500000	12400000	12700000	47200000	47500000	10000000	10100000	2576935	2956162	11100000
CPD-9847	16900000	15900000	4664119	4744030	10500000	11200000	14100000	13400000	3218497	3140632	6799294	6789011	7353615	7502674	9978775	9752603	5454457	5362320	7007175	6983054	1	9885769	7866991	1	9846790	9941436	10200000	10000000	4527656	4840778	4722841	4587142	8316976	1	7561675	7553991	26800000	27200000	18900000	18700000	10700000	11300000	41300000	41300000	9029056	8854859	2303550	2652293	9657315
CPD-397	904006	1	1	299921	201945	1	1965184	105426	1	1	1550420	134470	1	124446	1655578	1724930	1655852	1712373	1234130	156416	1	1	132507	1	109296	77511.8	115049	78440.9	123969	1	2386695	202777	4690210	4696761	5153550	5324784	4005193	4629453	67200.4	2678340	92996.4	105838	4253403	107839	6207296	5191380	1503552	1	248990
CPD0-1627	1	1	1	1	189841	80696.6	123715	106367	94313.7	405913	65196.2	899925	579340	92079.6	142315	384326	279558	98411.9	91365.9	172140	1	1	1	1	1	229133	287078	250102	1	1	204897	200827	978843	353786	1	1	1	1	1	1	1	746974	950995	1	1	1	1	1	214167
DECOYININE	1	1	1	1520000	1	1250495	1089522	798183	1003706	570680	1	1366264	33252.5	1584258	1461887	1137860	38247.9	805445	1438530	1572311	1	1271680	1337380	1360000	1700622	1540000	31300	2060977	1925959	1727491	1901990	1444071	1114041	62976.8	32129.4	27552.7	1508908	23908.2	1244620	1330954	32786.9	43828.8	26566.5	1357246	37394.8	39700	996796	1110000	45346.3
CPD1F-431	1	1	127444	121000	1	160134	55669.9	1	50737.3	46158.9	160972	158898	44567.2	47718.2	63149.4	65294.7	137079	138994	60563.1	103588	1	139156	1	1	54740	51600	117000	138301	67123.5	72756.4	117203	117931	46637.8	1	77304.9	70861.2	149359	156886	87138.4	87401.5	108368	1	144410	147328	166384	171000	58533.7	66848.7	224197
CPD-20262	56127.5	63715.5	84139.2	79081	65832.6	70102.6	78204.8	52128.1	59855.5	60132.5	48273.5	41307.4	72138.5	49915.4	55917.6	48818.8	37804.8	36492.8	48779.4	30265.3	1	37091.3	31706.5	1	1	1	1	1	1	1	1	1	111894	114464	216280	205151	192995	204866	75153.6	87928.9	206952	200350	193908	178937	26037.5	54648.7	119978	119000	1
CPD-7146	176086	165430	190840	112773	200994	97329.7	98044.9	84604.1	269045	104962	53992.2	158057	67246.4	71915.6	61658.8	54043.4	41849.3	529548	61478.1	54069.3	1	63241.5	55373.6	1	296380	289000	130000	31394.3	29819.7	170190	131375	58262.7	281405	28220.9	221674	257206	29475.9	293616	1	284137	44393.9	425880	22129.9	312821	1	437803	176024	271575	1
CPD1F-136	1	1	1	1	1	1	1	1	1	1	1	1	68041.6	1	37850.7	27661.1	1	92360.8	1	1	1	1	1	1	1	1	1	1	1	1	1	1	1	1	39919.2	1	421714	23333.7	78740.8	72017	52501.7	449328	483622	71199.5	1	307119	1	1	150988
CPD-6963	173859	1	679326	733583	78797.6	1	197911	264084	398170	197003	1	1	51502.6	237948	1	534412	1	1	1	1	28811.7	228422	176754	1	461308	508259	381245	167700	108378	102021	267567	118252	825135	130243	555495	330140	1	179904	45688.9	347061	451744	755770	78836.8	1173167	177614	22913.7	26509.6	1	36458.2
CPDQT-424	1	267245	357462	351675	275313	302233	232250	1	527970	190316	189574	337036	270296	192517	266765	235723	628792	581011	327930	347031	226364	254445	331625	1	1	284243	290889	427697	386884	362292	404303	357716	1727819	1874957	1266846	1225968	826340	829302	1175203	1228422	1412532	1408498	1554207	695957	947040	981896	563931	579606	332210
CPD-6365	1	121095	96925.9	117126	93282.5	58207.4	123818	128156	40585.1	40209	122024	138086	43022.1	237373	1	1	45998.2	36349.5	49055.6	48750.4	1	373325	34969.8	1	349572	332218	857335	1058904	68548.7	704141	976262	42028.5	549200	588738	263951	272083	804817	806019	204178	602759	963005	985826	582456	575121	545269	567811	92634.4	84005.6	405646
CPD-7727	440750	470881	309485	250436	1	1	1	1	1	1	434394	1	395398	399557	449574	467251	471395	111720	452740	116651	1	404520	655167	1	651382	1	429270	430482	1	389820	415306	388650	654024	674824	604562	595230	693135	711010	780194	752556	976302	1	906678	942809	746348	45968.9	366826	405460	474579
CPD-1086	86417.7	72920.5	127967	87627.7	142228	142564	114032	111702	149986	102594	299048	308384	264328	280672	151709	155225	106513	103905	671325	697452	1	1	501687	1	98491.7	91746.7	594777	572392	174025	156027	108429	362128	47914.3	52439.1	42543.3	55632.4	30830.5	51231.2	68524	76145.9	77753.1	31400.8	55579	48246.6	54375.6	81314.7	1	32995.5	359914
CPD-8948	1	1	1	1	1	1	1	1	1	1	1	191160	1	172728	1	1	1069351	1052553	368550	388508	835534	1	361845	1	1	1	273246	340060	1	95152	212969	188025	87980.9	1032599	477774	2310098	4129994	663252	1492445	434851	34671.6	488778	2309936	502470	2042374	2214678	1424584	1491422	175279
SINAPYL-ALCOHOL	1	705471	1216568	377416	1150956	1077919	1001085	1	826556	778833	281272	358425	461807	1	1	1	100622	102973	1	1	1	1	1	1	1	1	329254	264991	242762	1	1	1	1	1	1	1	312565	1	1	155489	1	1	69056.1	1	242514	1	1	1	158495
CPD-14860	159349	162202	239718	234353	275605	302948	183530	192254	202039	206235	299372	298872	219978	229377	220521	219062	1	1	242292	256876	1	315137	232592	1	242379	241258	355615	343934	287633	293195	339451	341624	265342	272627	281583	291000	338840	334621	50997.1	38179.6	342000	315286	319480	303786	373442	377803	226176	236377	403503
ASN	71368.8	75987.5	163613	153885	240452	128078	384259	397181	527610	464343	165356	230993	251149	299027	212776	216397	203634	210365	148246	190743	1	208280	84551.3	1	164444	113307	247619	304745	160907	150489	178117	159947	666425	918469	1023147	165182	922155	181979	169368	953204	1	620274	888342	919261	1	1	82447.2	98527.2	170874
CPD-7084	1	1	1	1	1	1	1	69102.3	1	2126625	257589	1	1	1	86658.4	1	1	64895.2	131479	1187822	1	90043.2	1	1	87323.6	1	93703.5	174004	1	1	161122	1	1059696	913207	1368577	1273708	1523988	1479823	1	513770	1551582	1298190	1236687	1379823	1364129	1768008	582565	1	1981727
CPD-9752	603102	514482	554992	533269	586347	629843	122069	118592	247986	173404	806683	753130	1	97204.8	258537	265448	266318	289098	105861	1	1	547138	201817	176426	1	1	1	1	590762	649570	1	1	162909	165837	211191	176802	1	207794	584074	169094	184983	1	330582	297520	221467	222264	1	229527	584144
CPD-13357	71865.5	1	1	1	89778.9	84202.4	116280	75752.5	91357.4	58075	142937	74163.2	137672	96742.3	193458	196008	93187.9	68109.8	85240.9	222817	1	110741	110324	1	29776.1	54100	101000	125001	53934.1	48189.4	104495	1	64129.5	85229.4	24199.3	102956	78583	1	91788.6	37463.1	99009.2	167894	290664	43523.9	36942.9	61767.5	66877	160624	76922.1
CPD-8959	23872.4	25185.8	48986.9	39949.6	59936.2	62509.2	31546.2	42466	36570.4	30345.8	54673.8	51307.3	36973.7	45830.9	31980.2	34630.1	57366.5	61274.9	49846.2	44188.3	1	53150.6	35174.1	1	1	1	1	1	1	1	1	1	1	1	1	1	1	1	1	1	1	1	1	1	1	1	1	1	1
CPD-15779	8663544	9021822	9855273	9956630	10500000	2475860	3138973	3048190	2757728	2657287	2746588	2772137	2892508	2762587	3418894	3351227	2709536	2699234	3297473	3240850	43261.9	3060804	3225250	12800000	2833902	2789710	6104881	3306352	3470054	3255239	2683978	2786995	1293216	1292884	1502392	2892632	2069999	1988250	2058824	2090046	2316320	2289481	2939933	2871225	1038745	2683717	2012719	1968277	1210751
CPD-15631	80471	97896.9	404267	248558	57924	71310.4	121490	55703.3	77809.5	74738.7	55529.2	92189.3	111716	112146	78762.1	1	86820.9	87843	105231	101516	1	113870	62352.2	177875	149837	1	1	1	46544.8	84452.8	115323	35121.5	274633	42267.2	179000	142000	206506	211494	265551	267272	189000	198506	279355	301125	230026	235361	90320.1	99424	107853
CPD-9588	1	1	1	625686	1	1	532155	1	483550	563328	701814	727390	623312	623562	613911	620986	746038	743154	684713	672319	1	772296	502587	1	600685	544765	803737	845082	802517	751463	776580	817463	703114	703819	763000	706000	842555	831364	30789.9	766728	762801	760558	745523	770691	36905.9	31492.7	545726	601650	1041256
CPD-9424	26238.4	22724.4	38102.9	31268.6	31589.6	41594.4	45264.5	32294.5	38128.9	25620	71132.8	1	53359.2	45920.4	51554.9	1	52664.8	51138	59914.5	54369.7	1	35409.4	25312.5	1	304325	317465	43215.4	254688	260064	282379	279474	307309	41042.8	48425.3	275115	287424	296693	299704	308036	321612	281065	1	287732	287648	295598	321987	125624	25032.2	1
CPD-18334	842737	848609	556303	546596	594348	633330	486812	512718	420417	360134	822612	894288	694328	713200	80333.9	64003.4	488626	991200	650018	682691	20888.8	142008	2663857	1	117737	114458	408818	433559	203889	201083	313644	992748	406774	363384	566023	540125	394232	412410	89658.9	86732.4	3048235	108587	71343.8	64105.4	499444	467220	2137529	2131672	338474
CPD-10413	1160288	741549	1542820	1310000	843838	856987	659099	782944	763630	626965	132503	51581.1	551501	642283	514963	100212	437538	92299.5	46205.9	54111.2	1	75445.7	20492.2	1558745	143623	108000	55400	102549	149216	43640.1	119799	28513.6	42394.7	35755.8	50139.9	111959	103504	26830.2	66276.4	75376.5	106307	90149.3	112472	177873	101560	171000	59424.8	51900	83541.3
S-STYLOPINE	65247.7	169095	1	1	222274	79714.6	61007.6	1	1	1	120429	1	17747	74622	198921	1	35304.8	347079	300336	1	1	1	38799.1	380721	1	1	55513.2	1	19618.6	1	1	37770.8	1017505	1492577	1	322616	316303	175153	1	75055.6	31721.6	1	1	211263	207570	288223	301872	337648	47618.9
OXIDIZED-GLUTATHIONE	1139566	1127695	1134182	1053502	2191081	2203190	1475142	1414261	1982157	1933566	1394714	1429789	2038717	2020158	2168013	2052611	1477560	1454671	1420299	1395728	1	1	2099978	1	864899	890212	866182	861721	1497221	1584341	935877	942925	283958	293371	439969	420629	517110	491616	160806	149662	140762	174902	187633	181300	666764	654126	173985	210434	407730
BUTYRYL-COA	1	1	1	1	1	1	1	1	1	1	1	1	1	1	24598.5	1	57907.1	60744	52124.6	52170.5	1	55381	63513.9	1	1	1	25906.1	1	21037.6	21401.3	22611.2	1	22635	25777.9	29557.3	1	20089.7	1	21032.5	1	1	1	1	1	40897.4	33679	1	1	41480.7
PHENYLACETOTHIOHYDROXIMATE	420732	337507	976271	422000	272365	1	97732	39724.7	107652	254255	359478	1	1	1	1	1	1	1	1	1	1	110379	1	1	32755.1	145000	1	1	129034	1	69898.7	82628.7	68876.8	57490.7	1	1	52340.2	1	1	42415.7	1	61434.2	33606.1	29845	46275.3	40200	15104.2	553000	1
CPD-14978	1	1	1134182	1050000	1	1	1	1414261	1982157	1	1	1429789	1	2020158	2168013	2052611	1	1454671	1420299	1395728	1	1	2099978	1	864899	890000	866000	861721	1497221	1	935877	942925	283958	293371	439969	420629	517110	1	160806	149662	1	174902	187633	181300	666764	654000	173985	210434	407730
CPD-9873	1	1	1	1	1	1	1	1	1	1	1	1	1	1	1	1	1	1	1	1	1	1	1	1	1	1	1	1	1	1	1	1	1	1	1	1	1	1	1	1	1	1	1	1	1	1	1	1	1
CPD-15105	3919431	3876529	3935662	3710000	7552729	7561687	5092702	4894386	6918390	6694643	4914453	4939928	7077400	6969638	7479003	7075130	5047943	4947281	4916980	4834044	1	259688	7244994	1684416	3056677	3110000	3110000	3040671	5287991	5561794	3302040	3285250	1026497	1078626	1564299	1521007	1849666	1784108	583861	567722	550473	650860	677950	676550	2358367	2369361	660513	765000	1480980
CPD0-1712	1616610	1589616	42097.9	41337.1	37391	51484.8	1895463	1805821	37506.6	1832261	1786200	52762.7	33440.4	1890765	2020084	1977087	49979.6	1977400	1967152	1780711	1	2139216	64808.9	249580	1826483	1884467	1845536	1901713	1904192	1868378	1756800	1785226	2207338	1991583	2001828	2003044	2067081	2184792	1941565	162644	141121	134749	111778	2160196	2216468	2187855	1910704	1946965	1965525
L-HYOSCYAMINE	1	1	1	1	1	1	340182	1	1	1	1	1	1	1	1	1	1	1	1	1	1	1	1	1	1	1	1	1	1	1	1	1	1	1	1	1	1	1	1	1	1	1	1	1	1	1	1	1	1
CPD-16541	1	1	81965.8	82730	147626	158870	70245.1	57671	90529.1	87461.9	57846.8	54164.9	64623.8	62086.3	123302	123616	56218	947410	460573	477260	1	1	326685	1	1	1	76096	73021.2	82756.3	86333.8	164803	129306	23058.1	159631	139515	239285	584437	64527.5	1	1	1	1	350042	1	48425.1	104588	1	1	824448
ANDROST4ENE	301928	281613	147922	133000	81357.2	282221	461396	456541	1	58875.1	76615.3	61526.6	62548.8	33566.3	84226.3	91605.3	62916.2	65968.6	66014	75637.5	1	54023.8	53372.2	1	53351.7	49900	327000	332126	76480.1	62406.9	56037.7	53956.7	376050	389685	266162	256940	470607	464892	489087	480897	138238	142090	719923	732595	302666	52079	1	24770.2	95697
CPD-659	4106083	4059424	3591777	3640000	5472654	5891758	4888788	4893254	4225875	1	65623.2	4110290	6563756	6630520	274845	269974	189671	206316	241148	226894	1	199266	5712033	1	3939114	1	5940000	6003292	6625681	67668	127518	127960	7490659	70917.5	85717.6	77071.1	65533.2	65798.7	1	7300411	6427078	1	5094212	1	61787.7	6010082	81702.6	93416.6	1
CPD-12506	513192	1	1535418	2247176	1761220	1363261	1171239	1	472574	670416	1	766864	293229	681574	107964	1	644940	1	960617	1	50504.5	292952	1038198	1	1	766867	1	860304	69926.8	1	1	374507	131648	1501201	1307431	1	1	1	2112609	1	1	1260352	1	1278183	973494	503180	233287	1	3744649
CPD-14516	342745	355103	2688156	1	1222494	1216801	1082697	1078230	1393528	1380264	662143	665265	1121511	1136852	979688	997736	709242	704471	554023	644987	1	770277	343674	98224.4	69530.5	60784.5	883851	873354	350278	360111	374791	374484	414811	427052	1130086	1125249	126800	315783	1	325763	1327426	238245	702901	749701	1322130	1279594	150674	1	1
CPD0-2022	1	1	48381	48688.4	42766.1	77745.8	72710.4	46415.6	60911.2	60833.4	111459	116030	88100.8	43703.6	83428.9	80446.4	601906	631457	262693	257404	1	41243.8	113633	1	1	1	145832	157748	34747.1	45064.1	21232.9	82014.4	26773.8	23355	36978.2	39235.1	1	1	1	1	1	1	1	1	1	1	36748.4	33660.4	23320.3
S-CHEILANTHIFOLINE	1	228164	85324.9	1	85279.8	154632	74917.9	1	163296	124624	188196	85996.3	204720	170353	681305	874224	1	1	202175	1	1	1	1	1	1	1	83774.6	1	1	179386	1	1	428493	522944	276896	42591	1	1	357018	1	292390	266081	97781	1	1	52839.8	74971	1	1
CPD-12513	568450	564769	561087	550000	598158	607459	745890	713165	616939	607453	671416	664446	695601	680357	753708	746968	564057	561490	709906	708653	1	621543	655505	1580289	549275	544000	708232	699882	773928	778856	557762	574172	535400	561816	612210	628795	641192	582571	664269	678017	511814	481691	1	1	554103	566944	323587	351203	730226
CPDQT-41	170855	1	115042	134998	96657	99749.3	1	1	1	1	81263.1	101386	1	34445.5	1	1	68164.3	79254.4	1	1	1	82506.2	1	1	1	1	26604	1	29913.7	117009	1	20211.6	78453.4	77185.2	69030.9	1	24534.6	49931.8	45070.9	56518.6	48545.1	50193.8	43913.6	49392.8	39309.1	41191.9	1	1	32368
CPD-7545	724453	702425	679529	679000	733062	716947	816709	804696	630543	639556	746940	753466	751092	728888	848592	841672	666298	649107	760136	757806	1	658889	675402	1	560344	576000	759000	749432	807951	824001	595313	590842	616358	617884	679026	679389	729093	764587	751274	729730	490946	539374	643960	651611	633394	640704	267907	300956	733782
DIPYRROMETHANE	975406	978682	951698	973188	1044537	1049349	1222102	1185418	990077	974024	1109098	1109298	1127740	1108669	1291101	1245143	984388	987619	1181955	1175252	1	1001698	1069621	1	955907	955126	1230593	1236483	1304059	1340659	992181	976264	1001307	1020354	1123263	1090382	1201454	1119316	1232535	1171839	830778	851840	1020346	1034520	1011256	1000725	463866	529443	1188889
CPD-5741	717645	727856	628315	686887	763954	757706	896512	890421	717529	700223	829284	854727	831125	846081	961269	922353	774791	785095	893112	872530	1	734200	782086	1	728030	713618	960698	931234	971404	1054162	743273	709970	812114	848914	867811	857062	974354	929875	1017878	980076	645323	649320	788441	1	772992	772328	337952	397087	899545
CPD-12390	298944	298416	307877	255138	255101	234914	203333	300337	294573	245801	66425	80968.6	161880	161159	31980.2	34630.1	90075.2	72136.8	91167.4	49311.8	1	53150.6	35476.6	74831.3	36636.2	35357.7	56137.4	71353.1	1	59597.4	49996.7	48718.8	64025.2	26542.3	35059.5	38230.9	37476.8	62360.1	208566	74739	43040.3	86487.1	58311.6	35888.5	53899	62874	1	1	54720.1
CPD-13243	3598902	1	798707	1674400	616715	292861	575087	516939	399954	362236	647982	480663	425047	443604	674370	659350	478526	277635	347776	550066	1	457665	623425	1	660152	471916	543513	654756	617733	630400	306861	467439	468362	1995299	551321	575361	403417	488324	532350	1	503980	373606	457870	537535	561375	447094	281474	300317	1061390
CPD-4611	1	1	97041.8	263890	1	598823	577404	175612	523997	343836	512671	337931	404417	521955	461965	381673	339190	394410	368921	332655	1	254403	418730	1	334933	354846	315108	416752	378486	455191	201975	234050	443885	269086	338040	417508	281709	317930	212550	367978	1	397783	502077	463375	361067	290746	321004	217305	261488
CPD-14999	1	1	282915	279453	357072	358933	1	1	180546	172465	333409	326050	1	187523	192635	186507	324367	870526	1	350671	1	355862	242381	148297	136633	1	1	1	1	1	1	1	166492	156582	167429	174492	281728	1	1	1	1	1	203237	213744	284596	280145	141824	99099.8	751721
CPD-14960	1	1	1	1	33494.9	31656.2	1	1	1	1	32696.3	29895.8	1	1	1	1	1	1	1	1	1	43974.6	1	1	1	1	36022.1	33316.3	1	1	41412.4	42254.7	32290	1	1	1	39520.4	34324.7	1	1	25520	20082.6	35304.3	26614.8	59810.7	60947.7	1	1	57009.3
CPD-12393	1	1	1	1	1	1	1	1	1	722400	1	1	803928	1	1	795756	1	1	846856	880255	1	1	782289	1	1	1	1	913329	1	766323	869978	867778	685458	1	725264	1	947849	985347	862389	1	812260	877233	1	865101	1	1	1	1	1
DIMETHYL-D-RIBITYL-LUMAZINE	1	143296	1	57363.4	1	349978	60905.1	203563	1	1	1	1	60583.6	56004.5	59201.7	58830.3	1	35017.3	47313.2	40532.5	1	45041.2	1	1	1	1	47597.8	58501.1	49539	64492.4	1	1	74536.3	73242.2	40338.3	45123.8	90176.3	86888.4	93862.3	1	95593.1	1	64737.3	66378	48465.1	40994.1	1	1	90967.7
CPD-4443	154354	162202	239718	234353	275605	302948	183530	192254	202039	206235	299372	298872	219978	229377	220521	219062	305848	284527	206872	256876	1	1	232592	1	242379	241258	355615	343934	292729	293195	339451	341624	265342	272627	281583	291029	338840	320369	281775	315250	341728	320516	319480	303786	378648	382999	226176	236377	408625
CPD-1125	1	1	1	1	1	1	284075	282908	217849	223494	288446	1	289618	296459	20920	295777	1	1	308054	311432	1	264484	29518.3	276454	1	1	1	26924.5	1	1	296911	22921.8	34600.9	32722.6	28939.9	34962.8	32384.1	39783	38726.9	34569.3	486861	57856.8	45200.7	54687.7	35402.9	41171.9	1	27939.9	322302
3-HYDROXYPROPYL-GLUCOSINOLATE	1	1	22258.8	27150.3	1	1	27989.5	50865.5	1	1	26337.5	57248.7	20513.6	42580.7	20097.9	1	604203	625973	25319.8	113975	1	34921.6	1	1	21811.4	22576.4	163263	152508	59307.5	70694.9	145331	81283.1	63291.2	59589.3	32819.9	29742.2	1	22861	60624	57780.2	21680.8	1	29410.2	30144.1	20272.2	37758.8	1	1	164912
UDP-OHMYR-GLUCOSAMINE	1	1	1	1	1	1	1	1	1	1	1	1	1	1	1	1	21159.7	1	1	1	1	1	1	1	1	1	1	1	1	1	1	1	250523	263376	139454	131734	147644	157765	40029.4	35207.9	58187.3	54226.5	128269	133458	190516	181292	1	1	1
LINAMARIN	1	1	1	1	207878	233364	1	1	104714	59538.6	1	1	1	1	1	273634	139292	1	1	1	37744.6	145212	123635	1	77457.6	1	1	1	1	1	1	1	174807	177116	1	1	1	88445.8	116457	113112	132816	1	87400.2	96431.5	127458	97535.1	55527	72661.4	119698
UMP	20051.8	21105.6	1	238000	1	1	219682	247517	168255	157668	1	1	227200	212366	1	1	234366	231154	278964	255988	1	264301	1	1	1	1	1	1	1	394210	1	1	26242.5	29719.1	30336.4	29385.2	262039	258333	48717.8	47938.1	327650	297264	38689.7	32416.7	178204	176000	336643	331000	209618
3457-TETRAHYDROXY-3-METHOXYFLAVONE	79950.1	1	2213170	169523	2151750	1	1909726	1	1	1	1	1	1	1	1	1	1	1	246224	30265.4	1	253841	317235	1	89946.9	52458.5	1	1	1	1	1	1	1	1	150823	1	1	60721.4	35322.1	27683.8	197477	200730	153028	125213	149152	110367	159168	180014	155236
URIDINE	1	1	516137	441193	610232	634059	565465	524573	439358	440452	417047	401927	652583	639527	718500	1	1	464342	454935	466053	1	423804	569703	99583.9	389320	443812	526382	576230	635814	670403	491579	450447	713981	769768	75711.8	72652	744594	64707.7	73077.8	58750.6	96614.9	97438.2	107392	118248	79141.2	85537.7	43144.1	49403.8	963226
OXOPENTENOATE	1	1	121742	144807	92623.9	110182	20491.5	145317	117910	87992.6	28173	29035.5	29532.3	33751.6	98516.3	102710	126269	138358	69198.1	66207.2	1	137770	45677.7	1	233367	227280	70930.1	54960.9	306232	324187	39408.7	38344.3	75181.9	65118.9	98129.1	120179	76522.4	89780.5	203613	231748	190352	238316	122304	169813	301715	290393	326048	1	552919
N-DELTA-PHOSPHONOACETYL-L-ORNITHINE	865561	751453	827000	1050000	964514	819931	903963	805452	718280	505163	1884516	351468	459238	496104	231052	398832	388915	1	369966	417547	111496	321272	1	1	437634	740000	536000	661488	552353	533453	495759	422483	422479	437941	469454	383877	488440	505498	466289	275976	325378	379704	345811	268676	374094	210000	364253	416956	281729
12-OXO-TRANS-10-DODECENOATE	75455.4	1	1	47154.9	1	1	26513	31442.4	1	27164.7	39905.8	31970.4	26577.2	1	24161.2	32549.4	29884.2	1	1	31211.8	1	33457.8	37824.9	1	28530.8	30398.5	65052.3	59673.2	1	28014	29194.8	31784.8	84428.7	76812.9	54380.7	51183	114156	107169	142181	143287	1	1	1	1	1	1	24554.2	1	73816.7
SCOPOLETIN	1041852	888439	1	1	1	1336190	1409835	1202721	1147344	1090144	1521325	1415991	1415079	1398334	1210539	136946	3780997	2554447	2176398	2199948	198995	66890.7	1857607	1	173798	199529	1129454	1066900	909854	143101	202547	1212238	136784	135776	143287	134708	153304	175967	844551	143038	945734	959916	140656	973336	117246	136019	108402	90306	872089
CPD-15122	1	1	19189.5	1	1	1	27989.5	87845.5	19608.2	39960.4	24342.3	114550	68681.3	91770.7	20615.5	1	1	50397.6	36718.3	48445.4	1	67634	39181.4	213167	49438.8	62319.7	243184	353937	128266	166280	283906	74767.2	107192	141364	33189.9	31810.4	36145.7	37415.1	71591.8	51222.3	42009.4	26779.2	64719.7	32087.9	32971	57514.7	1	1	272697
HYDROXYNAPHTHOQUINONE	1041852	888439	1352651	1277689	1364828	1331116	1404442	1202721	1147344	1090144	1521325	1415991	1415079	1398334	68670.8	84259.4	3780997	2554447	2176398	2199948	1	66890.7	1857607	1	145788	134739	1129454	1066900	909854	48238.7	871871	1212238	196782	136757	153524	141431	163955	176535	844551	141532	945734	959916	142598	973336	149298	143054	105242	101972	872089
HYPOXANTHINE	187634	172158	167396	139772	117224	106670	93169.9	91810.1	40294.5	83617	66137.9	62076.9	76746.9	74563.1	74256.8	55021.9	42721.1	77773.4	66299.5	70951	1	65297.5	53145.7	339889	42641.5	48564.1	95350.4	48636	49030.2	45254.7	48990.9	43239.3	27927.3	25953.4	53023.3	43312.2	52351.8	44386.7	61865.6	45873.6	42992.2	44686	47757.7	48156.4	64030.1	54098.6	45277.9	20020.6	45591.8
ANILINE	76229.7	66901.9	85586.3	105319	82014.8	61941.9	70712.5	72606.8	70929.9	68062.6	83002.8	90792.4	66621.8	77325.6	64326.9	65553.1	67462.1	61103.8	65600.7	59346.1	1	77112.4	85259.2	429249	59543.3	50203.9	58022	47120.7	57440.8	80971.7	46437.6	65676.3	42721.4	42880.4	71857.1	78368.8	65002.3	71847.3	72395.6	67783.5	61846.7	66960.6	70730.4	80186.7	67588.6	54611	74477.6	91093.1	76507
LEUCOPELARGONIDIN-CMPD	717631	619166	1	753668	376074	1	1	383642	1	1	514921	1	1	288523	1	1	1	1	309829	1	451404	1	1	1	40130.8	1	1	57192.8	482580	511344	1	1	1	1	42950.5	55951.9	1	1	1	1	1	1	1	106807	1	1	1	25086.4	1
CPD-8941	1	1	732680	1	1	1	554258	653982	1	1	1	1045319	954887	1	1	1	273735	488231	1293975	1347132	1	176955	1280898	1	1716848	1	1613893	1524980	1681537	1	2948680	1865777	193320	81123.2	128935	1546747	95965.3	1643258	88063.3	98376.2	101635	1673002	71382	112823	96048.8	1918582	1	879240	1
CPDQT-405	1	1	226428	174862	385506	254027	251055	197167	244840	206036	235994	249981	280574	223664	80190.1	106815	285201	298653	226506	262299	1	310345	203517	1108872	354398	1	141866	123209	133814	361182	84635.4	235616	468097	515568	431331	441574	711919	703335	95277.1	510467	494123	87054.8	612150	626323	471436	76975.6	1	328580	145018
CPD-498	1	320498	1	1	141142	1	1	66522.3	225266	1	188842	134487	248429	140220	128955	1	153242	151360	504224	1	1	65976.6	142085	1	904725	688493	115513	1054637	478927	1	1	715343	677438	78192.1	86932.1	1	92819.7	112288	270488	419846	164026	306844	101141	1	83947.9	1684762	198278	1	1
CPD-1103	331550	167035	367923	1	159088	161772	119174	432224	1	90144.3	1262655	1145416	1256945	1154712	87353.2	75378.6	997440	886746	64304.5	70871.9	135546	884003	379234	1	468749	1	1	1	1	1189192	1251626	389763	781759	699818	109028	257816	96935.5	112624	87431.1	82986.5	591323	199798	582013	1	79079.3	76349.9	86366.8	86848.9	68747.4
CPD-9577	1	1	1	1	1	1	215665	1	1	1	1	1	1	1	1	1	1	1	1	1	1	1	1	1	1	1	1	1	1	1	1	1	1	1	1	1	1	1	1	1	1	1	1	1	1	1	1	1	1
CPD-14596	1	1	1	1	1	1	1	1	1	237410	1	64790.5	1	1	57087.5	1	122252	1	32421.2	1	1	1	87812.6	1	107437	106000	1	1	1	1	1	1	97740.9	98501.8	103258	108571	114566	256001	116272	269651	1	175750	1	169926	126305	131000	1	82600	147682
CPD-13027	3268854	3231069	2318207	2278464	3092896	3115033	3034387	2959897	2333110	27995.3	52387.4	2449821	25493	30201.6	2754937	2772851	47346.9	54952	53925.1	49274.2	1	2369694	23935	1	1906212	1	3024281	41975.8	30141.5	31195.9	2173584	33253.8	72739.9	69823.3	80100	81500	46072.2	51508.1	72702.4	73218.5	2040000	108970	82560.8	76985.3	69891.5	81064.1	42227.9	38352.4	60834.5
O-UREIDOHOMOSERINE	3136324	2915084	2421866	2476814	2506288	2548554	3138246	3119187	2717247	2743653	2746250	2766856	2776798	569270	3407092	3389263	2686145	2632870	3061300	3290979	1	1	3261010	746173	2885017	2797542	3237905	1085481	694840	681103	2570061	2803334	1312223	1290912	1475195	1501486	2061501	2037343	2055518	2106269	2400123	2440905	2980481	2558122	984196	2773166	2055244	2121011	1
CPD-7714	1	1	65710.2	120678	155718	89736.6	46472.5	48922	50737.3	41059.4	74523.1	158898	45568.8	51905.8	63149.4	65294.7	64406.6	74598.3	60563.1	55804.7	1	48185.9	92769.7	1	54740	51563.5	37716	32295	46675.6	72756.4	117203	117931	75268.7	85511.5	97282.4	89051.8	102829	104730	87138.4	102364	129638	102289	144410	147328	147002	171442	32904.7	35198.1	47899.1
CPD-9948	1	333473	1	1	267233	1	1	1	1	1	1	1	158588	1	85475	1	1	1	1	1	1	1	1	1	1	1	232696	138331	85251.1	133398	77975.5	96479.1	173199	285329	252084	158484	163447	1	331739	145064	337121	185186	377527	344837	169842	139585	1	50604.4	124574
CPD-7051	460668	551986	359775	383594	423055	439088	427330	404412	309817	307298	508836	539834	462312	456552	698620	549030	1	560828	511069	527474	1	465715	774323	246954	769134	792446	457232	511278	444164	1	489075	452004	774567	800181	717873	707317	824693	845646	920345	1	1170449	1	1	1116945	892202	897519	430665	495152	555803
CPD-14852	56154.1	60432.5	525160	552816	1	1	62638.3	65885.2	1	1	517890	1	32504.3	31297.8	1	28815.9	58962.1	50597.6	31011	35572.3	1	493119	390789	424677	68782.8	59975.9	748249	266111	504336	575517	275374	1	40210.7	602669	28000	1	1	896220	65599.8	66105.6	81800	90790.7	1	51808.9	863736	1	1	1	1
CPD-17594	29785	1	1	1	1	1	20641.5	1	1	1	23146.3	30279.9	1	25701.2	28507.5	29833.5	26213	1	21240	23646.6	1	21511.9	47214.4	1	47353	49368.2	26328.2	27053.7	21594.6	21029.3	1	1	42286.3	47195.9	43300	37600	53769.4	60892.2	63688.8	55229	78382	89460.4	77153	74748.1	56801.1	53769.9	1	21628.2	39485.8
THF	1	28522.8	1	1	1	1	20641.5	1	1	1	23146.3	30279.9	1	25701.2	28507.5	29833.5	26213	31304.5	1	23646.6	1	21511.9	47214.4	1	47353	49368.2	26328.2	27053.7	21594.6	1	1	1	42286.3	47195.9	43310.4	37615.6	53769.4	60892.2	63688.8	47858.4	83584.6	89460.4	77153	74748.1	56801.1	53769.9	1	21628.2	39485.8
(-)-MENTHOL	1	1	1	1	1	45354.8	49151.4	36234.3	1	1	62187	57015.4	1	1	36742	41890.9	42697.6	47090.9	40895.2	41529.4	1	32066.3	78487	1	76351.3	80042.5	46467.3	54822.9	40631.1	1	34804.5	41362.5	68827.3	80767.3	73634.9	69712	86698.6	88737.5	84919.4	86493.4	122361	120266	98812.1	108606	92952.1	92157.4	42921	55966.3	48410.8
CPD-8843	1	80538.4	1	1	1	1	1	1	1	82166.3	109678	112776	80060	73238.6	46627.9	44331.3	129604	107294	42458.8	61221.6	1	65353.9	59126.2	1	1	1	1	1	1	48202.2	1	1	206181	227556	1	1	1	155362	1	1	246247	270256	216085	215091	1	158674	77061.8	87733.2	1
CPD-511	1	1	1	1	1	1	1	1	1	1	1	1	1	1	1	1	1	1	1	1	1	1	1	1	1	1	1	1	1	1	2766558	1	1	467452	1	1	2171203	455883	971543	1	1	1	1	1	212714	1	1	302130	1
CPDQT-349	291839	1	228378	193950	176441	180858	185578	188566	183638	180726	143292	141704	116903	201362	137293	148472	146420	1	64144.2	1	1	1	1	1	256636	1	297272	292168	63732.5	76005	45839.9	50011.9	1	1	570150	554576	679612	696023	1	427300	495717	516998	681261	681735	760176	775428	1	1	40116.1
CPD-8921	1	1	1	1	1	1	1	1	1	1	1	1	1	1	1	147230	158864	1	1	1	1	1	1	1	1	117793	1	132207	1	1	106542	1	1	206759	153921	144114	147858	170569	183984	220423	175000	190741	164089	1	192729	200679	94470.6	106726	126758
CPD-4405	1	1	599066	312385	1	1	137348	1	1	1	1	316155	189501	182809	170427	1	158596	178751	125533	131696	1	164760	166771	77049.9	128696	117793	111715	132207	117862	122195	106542	111821	216507	206759	153921	144114	147858	170569	195455	210984	168291	182234	159033	186347	192729	200679	94470.6	115652	127160
CPD-12654	2507922	2446099	1	528349	1665449	1745927	667756	2283019	767430	1	436377	1127886	945910	600929	1569275	1592754	470045	360504	944902	762156	1	1669159	766317	3699021	1489967	1440000	1	1473524	674043	712702	745166	1230881	1359765	1263351	1191891	1142468	4168292	3574957	2881354	3094553	1665263	1	6324414	6019851	1859586	1420000	1	672055	446068
CPD-8958	103875	105011	300151	67059.1	229150	223506	186146	200708	258962	250493	29665.4	40379.3	179448	171171	185671	195757	201095	197343	1	138531	22239.7	116974	64884.3	1	131190	21278.4	29718.2	35746.6	78711.1	59961.2	140886	72209.4	243364	236995	251472	254316	408540	428373	82990.1	235332	248256	161926	370648	358844	110998	413242	67590.3	71256.5	252678
CPD-13214	1	1	1	1	1	1	1	1	1	1	48295.6	42419.8	1	22470.4	1	1	107025	105406	45915.6	47086.4	1	40378.2	36775.5	1	1	1	1	1	32939.8	43271.3	52030.1	46480.2	1	1	1	1	92503	87916.8	1	1	125466	117109	196824	199028	117538	1	1	1	1
DIAMINO-OH-PHOSPHORIBOSYLAMINO-PYR	56737.4	1	1	1	1	1	1	1	1	1	1	31972.7	1	1	1	1	1	1	1	1	29982.9	1	25320	105881	52248.5	46965.4	55312	1	64724.9	68859.7	67822.6	77474	26126.7	31795.4	29100	31900	44796.1	40108.9	66340.3	64329.2	59500	63407.2	34842.8	21899.5	1	1	1	44797.7	32725.7
CPD-9774	1	1	181998	247000	211299	1	470048	178498	328467	334857	441449	326819	370438	387777	407967	378316	350235	358362	353931	275052	137265	245146	253040	1	1	377000	570000	356896	151506	399496	399215	380650	279104	182484	289850	1	149481	255626	198259	209712	254609	408562	4190947	213884	173131	1	167236	2430000	1
CPD-11555	228422	200841	110566	79512.6	105581	434009	309354	318954	43656.7	325407	47563.1	403498	85888.8	347638	350890	343250	421934	425800	405784	391788	1	373385	359031	63917	348745	358057	438908	432414	446465	442901	442284	486534	423662	438951	422360	415920	453079	462681	407340	418832	443576	458818	404934	403190	539174	525918	358719	371334	552583
CARBAMYUL-L-ASPARTATE	1	1	230649	1164130	1	1340622	1286335	1034189	1083734	1113143	1496588	1280193	36071.4	1436951	1217659	1198505	60242	58783.3	2013650	2062378	1	1325711	1319108	1	1	762963	1	1	1	862424	925840	1	1	1	858728	913757	928854	1	1	815205	945734	1	1	124352	1044561	1057524	499410	579279	1
PHYTYL-PYROPHOSPHATE	110308	79813.9	75800	72261.7	90317.7	85326.3	71686.9	69135.9	76932.9	73260.3	1	1	83145.5	72107.5	86972.3	1	1	1	64851.4	1	1	80545	1	1	72455.6	64717.3	1	1	65954	62573.5	1	1	1	1	1	67838.6	1	1	1	1	1	1	1	1	1	1	1	1	1
CPD-9700	1100670	1	3365502	3822913	2607055	1	1	1551698	3568481	1	1	1	1991103	1	1	1	1	2317961	1	1609394	1	1	1	1	1	1	1	1	1	1	1	1	2788904	2911070	2972114	2981905	1	1	2774662	2755466	2898338	2967666	1	1	1	1	1	1	1
N-NITROARGININE	822086	962952	631308	643491	188161	203127	1	594231	388282	203506	220674	241157	248139	228690	195533	236008	469112	193582	247731	248913	1	244307	143209	487291	393871	1116366	171118	318847	293909	386458	358374	264099	1	601936	386219	201670	460039	474942	659286	1	452216	1	562517	633335	413463	1	124740	130479	200137
CPD-18761	201040	168390	261544	79888.3	134002	246620	89876.6	356701	287836	211723	76029.3	118386	105070	102476	134216	62528.9	105795	67903.9	1	257648	1	42406.6	161853	1	1	152000	1	142711	66635	1	146494	135614	126708	1	1	161422	96889.2	137925	946863	95548.7	131469	274229	371395	110072	122995	111938	1	1	151567
CPD0-1276	1	39777.6	34685.9	65360.7	41276.5	61833.5	90615.7	47955.7	37227.7	69998.4	40549.3	1	80500.1	73710.5	66278.6	81118.9	39877.4	1	68007.3	69783.5	1	387431	61339.5	1	101143	347262	70270	84418.5	93412	85618.8	379387	59151.1	437002	48545.1	392424	72121.7	57587.8	58100.7	87085.1	80330.3	102272	62343	452439	411682	469977	464633	234968	261578	40202.6
CPD-12218	861365	734028	1044006	1030000	996330	1007637	888737	921085	895112	930617	978039	896263	917662	932583	1002236	1000136	955902	959656	890119	888223	1	1115323	982170	1	618285	636000	1	568867	602343	899156	591829	539796	721938	744818	660102	685213	761070	793537	602594	652961	657781	686045	1	1177686	826749	786042	832480	908133	639762
CPD-17610	1	93833.4	1	141011	107891	181576	60992.2	116580	189810	1	212147	138091	489158	202470	425489	364498	229905	211505	246955	247609	60551.6	368107	857336	1	99154.3	1	191970	198432	706295	166956	198793	204785	288934	256006	202514	215256	313000	451667	68198.1	1	282270	476662	204273	238548	254338	243053	77239.4	139044	319975
CREATINE-P	906488	141646	96790.4	94591.9	102653	704089	111735	116898	89691.8	729486	912265	888135	118420	116731	134478	831572	757549	1	843052	121981	1	861042	149342	1	1005029	1025106	1035982	1011953	1472226	1001013	973501	806252	1216176	1114023	1106446	1162584	1089117	1153872	1680215	1044981	267821	1255245	1240924	1200854	1231568	1192116	912305	1063990	119546
CPD-13456	226889	271125	49994	49699.8	92583	60359	307912	295858	392283	49457.6	139310	1	160464	158295	151849	162246	254868	245562	169346	174962	1	65707.5	161880	436643	326882	46655.6	38510.7	35443.8	45534.1	81719	71142.6	1	210252	49028.6	159780	35714	107486	115801	312307	301739	406328	416588	226229	234010	44717.3	46408.6	38722.6	20909.5	1
CPD-17454	45548.7	45516.7	23289.7	33275.8	30227.7	38710.8	38909.1	35554.2	27118.5	27706.8	40701.7	573688	31854.2	34577.6	36619.3	42028.2	41501.7	80814.9	39382.8	37286.4	1	60182.6	95525.7	1	327601	326370	672726	838264	590312	31993.4	706718	753311	46578.9	57921.8	120957	47372.5	1	179200	150970	54156.2	70682.5	192579	205880	189790	1	457417	1	37055.2	143528
CPD1F-120	1	1	1	1	1	1	1	1	1	1	1	22983.2	1	1	89952.2	1	27747.9	36318.5	19974.5	26582.1	1	1	1	1251140	1	154944	53379.7	1	1	1	1	1	74545.4	46773.3	1	66811.3	1	26927.6	188447	151288	1	159657	150936	133113	32797.4	39616.1	751048	136324	49985.5
CAFFEOYLSHIKIMATE	581486	264908	239749	52200	168954	1	309354	318696	68693.6	325407	38328.5	403498	126852	347638	350890	343250	421934	425800	405784	391788	1	373385	359031	323544	348745	358000	439000	432414	446465	442901	442284	486534	423662	438951	422360	415920	453079	462681	407340	418832	443576	458818	404934	403190	539174	526000	358719	371000	552583
L-CITRULLINE	1	1	1	1	31176	1	1	1	1	1	1	1	1	39369	146119	1	1	1755348	175598	1838905	1	199372	4979262	1	1	1	1	1	1	1	59673.2	75174.2	87116.7	75991.6	128319	90435.8	1	59930.2	1	1	29569.8	1	107299	1	1	2789285	943913	1970559	50364.8
CPD-474	1	1	67215.4	1	73884.6	1	1	33212.9	23657.2	1	53597.5	1	1	1	1	1	1	1	24217.2	39004.3	1	1	1	1	1	1	1	1	1	1	1	1	1	1	1	1	1	1	1	1	24995.1	31883.8	1	1	36581.1	1	1	1	24691.4
THIAMINE-P	1	1	27079.1	24015.8	36853.8	33514.2	1	1	1	1	1	27225.6	1	1	1	1	1	28501.7	1	1	1	1	1	1	1	1	30070.7	29157	1	23605.8	36556.3	32381.7	1	1	23496.4	1	33693.2	24389.6	24099.7	1	32601.9	29895	1	1	1	1	1	1	36514.8
CPD-9924	1	1	1	1	36853.8	33514.2	1	1	1	1	1	1	1	1	1	1	29785.3	1	1	1	1	1	1	1	1	1	30070.7	1	1	1	1	1	1	1	1	1	1	24389.6	24099.7	1	48467.6	29895	30029.8	29634	41397.2	43707.4	1	1	1
CPD-20023	1	68370.9	174408	197863	316576	318455	126611	134818	97254.3	101816	261520	256874	123717	122280	164924	165758	293650	294175	167943	176346	1	280410	127337	1	133588	127481	251281	248014	150537	172636	262721	261037	128700	131043	155153	150481	250333	245623	167034	167347	240598	257432	219023	237329	276154	276818	1	1	261474
CPD-173	1	338482	1	949316	64340.7	314196	386369	392707	770864	842421	419854	423816	471034	474245	924058	899961	783428	519703	275142	261550	1	957069	335929	1	462424	463003	167629	482981	492963	506542	468062	161966	571110	584037	523627	532877	559016	616509	491830	498074	553463	394252	582140	590096	646708	623836	295394	337853	304784
CPDQT-296	20636.9	1	68600.5	60782.5	24501.3	36604.1	1	1	118762	86811.9	80010.1	77912.2	33939.4	36753	27655.4	38460.1	44709.9	39639.7	30125.2	30711	1	1	1	1	1	1	21360.4	36013	70389.2	54184.2	34541.7	43186.3	121503	109521	117916	119846	160914	154718	112863	111644	128430	121926	140397	139253	175497	178882	36942.4	44360.9	119582
CPD-8757	1	1	1	646664	578871	561470	539787	549753	456101	502891	178752	193298	231361	184250	289756	336259	181172	186636	158323	196093	1	158860	186944	1	147806	158908	166414	190761	195004	250580	189127	177946	224009	237419	312899	231372	235330	980605	185818	336280	263943	232488	235296	217864	237280	209655	81209.6	573445	251592
CPD-13578	1	1	55219.6	44500	31054	24753.5	1	1	55294.7	58856.2	48433.4	34308.9	1	31287.3	46441.7	48974	39881.8	34661.8	1	1	1	25211.5	1	1	1	1	23100	29708.2	1	24770.6	30165.5	25930.4	32717.3	27742.2	55895	61781.5	51984	50495.8	52024.1	50313.1	1	21909.5	35108.8	33481.8	62354.2	60611.8	1	1	53039.2
CPD-7619	1	1	1	1	1	1	1	1	1	1	1	1	1	1	1	1	1	1	1	1	1	1	1	1	1	1	1	1	1	1	59984.5	1	1	1	1	44105.3	47591.3	51868	39174.4	62619.4	1	1	1	1	1	1	1	34718.7	48155.8
CPD-487	96728.7	101538	1	1	1	1	98583.4	1	1	1	59065.4	1	1	68097	62343.7	1	162958	1	102911	1	1	1	1	1	1	1	1	1	1	82214.6	65776.9	1	140632	120558	116796	113921	128820	114500	150258	164183	86080.4	109657	1	127642	1	123000	88948.9	73300	1
L-CYSTATHIONINE	1	89912.1	109446	109226	80339.6	85307.6	1	1	1	1	1	1	64074.1	1	1	1	1	1	1	70612.2	1	60350.5	1	1	1	1	1	1	1	1	1	1	1	1	1	1	1	1	1	1	1	137078	1	1	1	1	126408	1	192208
COUMARIN	793184	676220	927746	922403	923072	942201	811551	851830	829318	830224	894439	834760	849263	849780	905770	505124	884266	884539	813321	822565	1	977669	890840	1	355785	274219	281424	236341	513237	318987	279428	471493	358201	609592	540166	1	548681	616570	523388	1	559446	567263	1	584774	642271	640257	258848	1	379825
CPD-15217	77495.9	81899.2	1	1	151630	1	28637.5	31280.9	102831	23798.1	157299	108303	92850.8	25403.4	106122	111806	32550.8	30808.8	109303	1	1	1	1	1	1	1	1	1	1	1	1	163034	40536.3	45706.1	33461	33805.2	45798.8	54163.4	77479	57882.1	179910	48378.5	54765.2	53438.4	42396.8	50525.9	1	1	118376
CPD-2748	476558	491435	625910	645000	540759	535094	1	509199	638348	678300	711019	707945	506838	1	608845	1	1	1	1	493397	1	1	1	1	473640	498000	1	628079	561077	554248	620081	612057	852446	1	1	1	905344	901042	800620	828566	655366	686410	773900	23266.6	1	1037148	333067	357145	30969.2
CPD-1774	1	1	1	29835.5	1	1	1	1	35941	35033.3	1	40349.6	1	1	32954.3	33202.7	39751.9	36971.7	1	1	1	28057.3	1	1	25311.7	1	45888.6	45958.7	1	43334.7	55871.5	31106.5	62624.6	63225.7	59101.1	53527.6	61883.4	1	52451.2	57789.8	38376.9	50182.4	40911.3	57432.8	74844.6	80258.2	1	25616.5	53110.3
CPD-14609	476558	491435	1	644748	540759	535094	509456	509199	638169	677568	711019	1	506838	542946	608845	606882	1	713718	492303	493397	1	619508	1	1	473452	497695	609836	627830	561077	1	584076	612057	851794	1	816174	808756	903877	1	800620	1	655057	686410	772851	783656	1050313	1037148	342115	356289	1
PANTOTHENATE	449983	1	1	710118	551061	1	627406	565476	649687	688387	839648	811593	578746	575082	740757	754857	789595	775756	555170	623218	1	628779	1	1	771707	715593	1125009	861923	795234	793103	859382	729729	1142673	1246646	1204730	1180003	1235468	1262077	1180910	1138788	911673	914905	992939	1027853	1423987	1368864	460353	486587	1076988
CPD-19481	1	1	236523	225613	1	220872	293010	195566	271144	269296	281325	385009	1	226397	243664	246658	328449	303731	185813	175348	1	252608	178080	1	1	205344	1	298230	238262	290063	322928	296280	437299	386392	397410	408370	437461	485964	426459	458368	408788	330300	369321	443487	534070	531712	171283	206617	431506
3-HYDROXY-2-OXINDOLE-3-ACETYL-ASP	1	30174.7	145804	97001	60152.1	59181.5	1	50006.7	62987.5	56682.9	73578.8	25398.8	55638.4	51430.9	68063.5	27292.1	76014.8	76014.4	24755.8	23868.6	1	65096.8	37675	1	54477.8	61310.8	84858	87710.4	31201	23919.6	90750.4	29787.3	107408	102373	107255	97695.2	126556	100910	96693.4	86442.9	97279.9	87271.8	92857.4	100634	30380.7	126154	33427.8	39263.8	109366
CPD-13518	37268.2	39445.8	1120982	1154774	303476	301918	294996	296108	608841	562320	293776	302708	298103	434704	1	389053	1	1	293857	275902	286010	292412	291202	1	904815	936779	479007	502662	215051	140976	146722	161184	210503	229855	665415	698944	225860	256787	227924	507400	856073	865601	238451	236747	695654	688588	233484	229108	242558
10-DEOXYSARPAGINE	1	1	300843	1	182358	177915	108905	63415.4	91021.4	3140632	116019	1	75531.4	29015.5	9943377	9752603	5384775	5362320	7001329	6983054	1	9885769	7866991	1	370646	317224	1	1	238509	152643	1	156730	150969	131504	1	194638	1	224827	174627	1	149361	158812	41300000	41300000	1	144776	2303968	2644095	9655269
CPD-13174	1	1	1	1	1	1	1	1	1	174230	1	1	1	1	1	1	1	1	1	1	1	1	1	1	1	1	1	1	1	1	1	1	1	1	1	1	1	1	69211.4	47069.9	1	27798.7	24334.4	22032.2	1	1	1	1	1
CPD-16530	1	1	1	1	1	1	1	1	1	1	1235979	1237604	1	1878489	3791898	4259390	31618.2	21942.2	1610597	1597569	1	714734	1454651	128518	3451631	1	1	1	1	1199381	829842	856765	24043.2	26149.7	2464540	2486636	1564223	1596495	1	3535547	3264676	1	2292448	2263402	1308886	1	409442	469326	1103972
CPD-14831	418907	532117	274973	261834	275048	299165	277968	295735	245606	235744	239421	244465	267952	272363	287116	278342	188424	184260	178692	183310	1	218110	252316	1	146483	127035	139826	148526	178680	173442	145259	136651	185126	220078	20100	22800	44668.9	45965.6	23576.8	348744	248000	174501	126496	47929.1	52263.6	49148.7	1	27428	86549.3
CPD1F-84	73887.6	1	1	39745.6	139417	213432	139745	134529	109645	76503.1	101711	250628	36283.9	185316	44012.2	56101.3	270917	300319	266302	322484	1	97296.1	430679	1	40927.4	42596.6	33173.6	167625	217184	39181.9	1	136042	102438	106285	60555.5	52792.6	109610	120545	111350	116938	100791	101482	127434	130208	101296	106255	1	26445.5	195595
CPD-14652	1	286877	281675	1	298093	300215	170609	189239	165778	131784	273218	200603	218935	228416	242770	230420	75089.6	74226	30235.5	281492	1	186831	333475	275857	353310	384388	325112	333040	295707	315997	274939	277875	81519.7	378790	184490	38821.8	427393	447068	382212	395586	316585	455808	376418	348782	37103.6	327779	190328	267219	28729.7
N-ACETYL-L-LYSINE	1	1	200012	167986	71569.5	66296.4	81224.1	79385.4	1	269080	24197.2	73081.1	157627	139014	85773.6	83774.4	55190.2	63117.8	76354.6	36504.4	1	98035.3	44726.2	1	159168	36161.2	89020.4	90966	65267.4	49997	67383.4	215460	197638	1	128224	220105	122242	122178	267937	102803	1	129591	120287	360396	135724	223969	1	272491	460556
CPD-13606	1	1	99336.5	1	1	1	98146.7	123407	1	68282.3	168650	152394	64271.3	191866	1	131327	1	1	205876	182506	1	1	199142	1	1	1	108406	98172	40895.2	1	70467.1	65617	1	59081.8	1	1	1	1	1	1	68236.7	62080.8	1	1	1	1	1	1	1
CPD-13135	1	1	1	1	1	219294	1	1	1	1	38178.5	1	89739.3	120355	1	1	1	268434	111140	200543	1	1	98773.6	1	92115.9	1	149766	275335	1	159767	42356.3	94694.9	85243.3	89895.4	1	1	82076.8	104397	1	200825	177918	1	1	1	1	1	1	1	37281.1
PHOSPHORYL-ETHANOLAMINE	1	1	80656.4	87574.7	111157	105933	120365	139117	67668.9	59963.5	187109	185062	168946	160904	1	1	515262	522894	294462	277148	1	70435.9	240468	540403	58527.6	76722.3	248091	248186	123024	119116	184572	196850	160536	157873	66476.7	66097.4	1	1	33945.7	34680.5	139286	130565	59173.6	51548.9	67477.8	62395.3	1	26889.1	153420
CPD-16172	1	85486.3	30580.9	1	58008.3	1	104309	74544.2	41913.8	1	30974.5	1	64597	64598.1	59916.5	65994	122095	117618	64622.4	76511.8	1	46327.9	55194.2	1	61301.2	67200	26900	30645.8	65917.8	40231.9	1	1	42198.1	25136.2	38744.2	39150.5	29170.8	37472.4	27530.1	31315.3	56681	60007.1	37827.1	37213.5	27222.9	1	1	1	26740.2
ALL-TRANS-PENTAPRENYL-DIPHOSPHATE	62675.5	67963.9	48234.1	52967.2	61931.4	71095.6	52246.7	59654.4	55249.9	52631.8	1	106136	65567.1	55950.3	74056.2	68079.7	74418.8	72835.8	52454.7	59929	1	61682.5	69323.4	1	53293	59076	51437.3	57826.2	56288.7	54903.7	63992.9	65137	1	1	54179.2	52112.3	1	1	56413.8	63305.6	1	56712.3	1	63857	58919.4	57245.7	31847.9	34961.9	58735.3
CPD-6643	1	1	199515	1	1	1	1	1	34291.4	93044.5	50188.1	76544.6	49227	42308.8	39239.5	1	45591.3	57770.2	35643.5	38384.6	1	61129.7	60228.8	1	77903.4	1	1	1	25829.1	36800.8	1	1	147676	138677	1	101339	89202.8	103705	1	1	1	1	91188.8	1	1	134710	24206.4	28633.1	1
CPD-18099	1	1	90954.4	96987.2	1	1	1	61204.7	1	1	1	1	44484.6	45527.8	61865.1	65014.2	149733	1	1	1	1	111932	70046.9	1	1	1	90139.8	93379.7	1	1	37433.6	44014.9	1	1	1	110133	316539	312397	1	1	1	1	395412	401395	265613	291290	26103.6	33226.2	175210
MONOTRANS-CIS-DECAPRENYL-GROUP	1	1	1	1	1	1	1	1	1	1	1	1	1	1	1	1	1	1	1	1	1	1	1	1	1	1	1	1	1	1	1	1	1	1	1	1	1	1	1	1	1	1	23015.5	24835.2	1	1	1	1	1
S-TETRAHYDROBERBERINE	1	174774	87562.9	1	116631	136591	89886.7	88308.5	51613.2	1	91391.5	102183	150009	121137	123501	154864	135998	136953	127685	167379	1	146131	180373	1	179315	196000	328000	133188	144455	153584	97598	1	162471	162898	154195	154552	172628	173920	166584	125030	1	267816	142432	186678	150825	151885	95751.9	112934	1
CPD-8198	308751	313220	275542	295000	331652	341526	1	268976	213654	209153	298136	303742	327510	330127	326947	324420	315037	305659	341550	353773	1	331579	473232	1	377667	389000	1	319165	1	313675	297678	269590	338272	355682	332810	327087	401296	400965	375646	356219	451941	484955	351261	349557	348456	346000	207624	252437	386477
PORPHOBILINOGEN	1	1	1	71795.5	59505.9	55806.8	1	139375	52786.3	2827600	160965	112493	1	2275291	1	3798689	1	107329	188304	1108307	1	70137.2	1	1	138893	1	78597.9	1	1	2260374	141037	108628	997293	264958	120982	1053664	121876	56307.9	239583	85874.9	148206	226281	174061	222532	96232.9	205642	1501711	154632	52883.3
5-N-PROPYLTHIOADENOSINE	1	23624.8	1	1	1	1	1	29231.2	97533.3	88008.5	103507	36565.1	44415.2	1	69517.2	1	85154.5	1	28077	116048	1	53372.6	59281.2	412557	50898.5	1	65693.2	40329.7	32603.3	41919.2	67663.9	61923.5	53630.3	52470.7	74099.6	71463.3	56106.3	61124.1	1	58632.7	40357.2	114369	84485.5	82573.6	96624.3	60556.2	65308.3	68860.1	31548.7
CPD-14040	1	1	1	1	7097824	1	1	1	25800000	33700000	774416	975196	3698152	18200000	18600000	3040021	1319848	650399	1106143	1668199	1	1499653	794282	1	1	1850000	942000	834198	1	495611	178870	6101303	544470	1	702809	785713	709379	61200000	9805822	8893453	741729	1	1	88864.8	741679	778191	458542	463135	216147
CPD-674	861365	734028	1025725	1000000	962859	979170	874558	903296	876647	890900	930833	889448	898125	907676	1	127085	954500	959656	879961	888223	1	1	961030	340534	510389	149000	294000	313585	562219	190088	240348	495898	643128	675267	580746	60506.6	61918.9	689708	555645	161646	610290	73171.7	138093	657204	742408	1	1	1	1
CPD0-1586	1	1	1	1	1	1	1	1	1	1	1	1	1	1	1	1	1	1	1	1	1	1	1	1	1	1	1	1	1	1	1	1	1	1	1	1	1	1	1	1	469893	480735	1	1	1	1	1	1	1
TRP	1748091	1796712	1019754	1018832	1392350	1322935	2083618	2066681	797552	673082	1388985	1341839	1346792	1459776	615012	529919	528455	402379	1000586	420098	1	507380	480143	1	5741194	495911	1475038	1529247	460147	501087	502732	375259	535250	530844	483036	540235	543813	616953	1	431073	428884	473416	550801	537307	550824	570618	274930	394498	429751
2-KETO-ISOVALERATE	842873	1311115	1	29185.9	152581	119890	87883.6	90124.3	109738	208936	150222	1	43368.1	57974	58730.5	27004.8	211081	84200.6	71728	224565	107073	110741	110324	1	29776.1	25105.6	105866	131187	54463.5	98361.1	118082	96330.9	64129.5	69669.4	24199.3	108411	101587	77336.8	35951.8	1	67467.1	80969	343516	26942.9	1	25661.4	66877	160443	75671.4
PENTAHYDROXYCYCLOHEXANONE	1	1	1	1	1	11400000	1	1	1	1	1	1	7760653	1	1	1	1	1	1	1	1	1	1	1	1	1	1	1	1	1	1	1	5839667	1	1	1	1	1448556	1	1	1	1	1	1	1	1	1	1	304863
CPD-15799	327512	368918	341399	338270	329298	154432	384371	276231	351736	371216	237415	170863	289043	78688	1	64873.1	1	1	162574	1	310930	1	1	1	497368	373391	419410	167719	273249	123169	471240	376504	349106	400576	458702	458055	403145	144899	536018	507362	453215	421590	254560	496375	139223	482308	1	174176	1
5-PHOSPHORIBOSYL-N-FORMYLGLYCINEAMIDINE	162424	156054	230298	227634	269075	240990	229894	232056	187243	191037	227516	208182	231618	212612	238402	243124	220903	207600	223656	216008	1	53816.7	238763	1	182004	182214	151584	164856	171801	28382.3	149919	152174	238997	48863.5	29444.7	23660.8	212193	226314	42984.1	43127	411001	38995.5	33672.3	24902.7	215940	198993	24587.4	1	158155
CPD-13498	1	1	155447	149494	52001.4	58797.1	39846.2	39749.2	33948.2	32376.7	1	1	22276.7	22879.6	39145.7	37445.2	1	1	1	1	1	51475.5	1	1	1	1	1	1	1	1	1	1	1	1	1	1	1	1	1	1	1	1	1	1	32574.2	30802.4	1	1	1
CPD-9807	1	1	2171952	2263782	1705398	1	1325223	1341488	780749	1	1	469964	1	1	1387643	1462175	1	1	1	1	1	1	1	940951	1	1	1	1	1	820155	1	1	254008	1	346329	363317	418006	1	156041	1	314370	310662	620656	625993	1	1	275575	314110	418958
8-AMINO-7-OXONONANOATE	1	1038454	9055850	9141294	3942837	1	3760780	3756221	5003732	4814361	2220946	2289348	4083472	4058034	3677740	3681219	2648002	2673409	2072476	2418025	1	1	1239362	1	6288791	6289489	3812982	3829994	1537030	1597382	1697385	1662142	1881540	1886839	4928934	4990000	1	1	3748882	4020937	5712873	5818553	3260903	3255877	5775357	5919804	690164	784078	2041574
CPD-9524	1	1	211755	205592	1	103939	1	94478.4	145722	126312	70916.8	68829	112758	116067	87034.9	89506.5	58569.4	63424.8	72906.3	73259.9	1	39989.2	1	80266.7	181866	193528	119966	115981	48845.1	46307.6	47078	44143.4	59520.9	56846.1	150662	148581	39080.5	1	111978	113577	163605	156602	85884.4	85819.6	162307	158959	20121.2	26308.2	62320.1
HISTIDINOL	1	1	403822	405863	162566	172302	157261	153421	197493	194030	94063.6	91950.5	164463	159136	141601	150139	107904	100934	99211.5	91250.6	1	113801	62615.2	30128	188598	188760	113589	115871	38635.7	1	48327	49425.5	48683.2	51519.9	143979	142726	1	37398.8	114410	117917	180780	177053	95840.3	91273.1	167097	177057	1	1	55769.6
CPD-195	45336.7	44708.1	385384	394688	173824	172302	157261	153421	197493	194030	94063.6	91950.5	164463	159136	141601	150139	107904	100934	81251.2	91250.6	1	113801	51770.9	30128	188598	188760	113589	115871	38635.7	44230.6	48327	49425.5	48683.2	51519.9	144000	142726	33003.9	37398.8	114775	117917	175000	171557	95840.3	91273.1	167097	177057	1	1	55769.6
CPD-12846	45336.7	44708.1	403822	405863	173824	172302	157261	153421	197493	194030	94063.6	91950.5	164463	159136	141601	150139	107904	100934	81251.2	91250.6	1	113801	62615.2	30128	188598	188760	1	1	1	1	48327	49425.5	48683.2	51519.9	1	1	33003.9	1	1	117917	1	1	95840.3	1	1	1	1	1	55769.6
CPD-9502	90315.3	1	726554	1	328970	1	1	1	373981	375600	1	175414	295836	1	1	1	180545	1	1	1	1	1	1	1	332732	343022	1	1	1	1	1	1	1	1	1	1	1	1	214597	1	1	323471	1	1	1	1	20190.7	22473.4	101517
TROPINE	342745	355103	2688156	1	1228441	1216801	1082697	1	1	1380264	662143	665265	1121511	1136852	979688	997736	709242	704471	554023	644987	1	1	343674	1	1441974	1460000	884000	873354	350278	360111	374791	374484	414811	427052	1130086	1125249	309744	315783	1	896777	1327426	1	702901	749701	1322130	1279594	150674	1	1
CPD-1301	1	1	1	1	1	1	1	1	1	1	1	1	1	1	1	1	1	1	1	1	1	1	1	157548	1	1	1	1	1	1	1	1	37527.4	45247.5	24394.2	1	70465.2	90341.1	55445.6	51259.3	1	1	106740	122951	180477	156504	1	1	1
MIMOSINE	1	1	595552	454576	1	193790	715582	678309	1	1	1	1	1	1	471287	1	1	366187	1	1	1	1	1	1	364429	1	1	1	1	1	1	1	1	1	450719	1	1	243778	136497	151989	1	175440	1	1	1	1	286323	251618	1
CPD-9939	948677	1064919	527775	470108	1216747	501475	498628	413933	1637949	229044	353897	474000	1830597	2253623	496720	3001118	241676	268665	1838850	2110554	1979407	255529	1	263773	59290.8	101156	1	170028	1	89165.7	343844	267907	1	82043.2	112654	1	1	1	1	1	1	1	1	1	1	1	1	1	1
CPDQT-462	304319	194727	366686	242336	287763	221262	144831	135948	170937	131314	63185.1	181569	98406.4	204912	1	1	786250	816448	390923	408411	164155	101774	294785	1	60173.5	52414.8	1	65431.4	1	57537.8	56564.1	1	67255.1	64907.1	66500	63000	67830.6	69051.9	63293.5	54545.2	60484.7	59223.5	60067.5	1	54738.4	66104.8	53831.2	61411.6	1
CODEINONE	483971	339192	425884	355390	370213	1	1	255850	180636	1	286434	133424	44020	57911.8	1	45976.6	1	1	31068.4	1	1	50371.7	1	1	289530	101926	115867	244441	119459	122194	199132	1	1	1	174006	244597	125133	411820	277351	255674	1	62442.7	1	1	133247	301322	1	1	1
DIETHYLPYROCARBONATE	1	1	1	95335.2	31036.6	1	313396	320248	1	1	1	22529.8	242839	1	1	1	1	1	1	1	1	1	1	1	268692	372974	1	141937	272528	1	23718	1	135496	1	1	147030	193195	172095	395042	39131.4	306791	1	1	170843	83459	47378.7	1	85059.5	74369.1
CPD0-889	1	1	152116	149446	1	1	1	176419	309761	156616	1	740597	1	1	261976	337375	1	354909	1	191057	1	1	135099	1	1	1	1	31100.7	1	1	1	37474.4	1	34751.7	1	1	1	1	1	1	81708.7	79748.3	44500.1	54161.7	179103	169185	1	1	1
CPD-15319	1	1	1	1	46347.8	1	114924	67888.8	1	1	96916.9	40349.6	1	70006.2	32954.3	33202.7	39751.9	36736.9	113269	138599	1	1	105680	1	25311.7	31245.2	51157.3	45958.7	58725.4	43334.7	55871.5	78232.2	62624.6	62765.3	59101.1	53527.6	61883.4	67008.9	52451.2	57789.8	38443.7	26165.3	51703.3	62371.4	74844.6	80258.2	1	25616.5	53110.3
CPD0-1664	1	1	150492	194084	93111	173424	1	153352	217060	226176	187450	210128	165136	109156	144984	119288	333425	307656	206176	187983	1	152105	218612	1	1	1	1	1	1	244173	267107	285518	104610	484617	1	1	818682	645566	1	362243	1	1	1	644622	580417	612503	1	1	337981
CPD-19721	408452	431893	564481	545948	670993	683587	509820	507544	515220	530567	647891	648113	561130	575312	578829	574333	709425	691921	635977	639579	1	685267	587969	82073	422291	427718	535919	512324	514011	537050	558660	523032	443761	472917	484156	481924	508233	529408	483810	480822	527986	549285	431568	439721	621296	607369	363496	383587	630299
CPD-16537	46065.5	49416.7	94853.2	96484.8	182780	195267	68134.3	73679.6	74537.4	70087.4	148069	167645	94960	97383.3	102061	104422	180312	179535	138205	151565	1	124250	111660	87951.6	67407.8	68015.2	137906	133946	131955	115078	135388	158683	95832.2	99284.9	99772.3	99662.7	207769	231262	92679.6	91343.7	127629	128084	57898.3	61072.6	189480	182223	34355.1	48713.9	198342
LUTEOLIN-7-O-NEOHESPERIDOSIDE	4121796	4140523	6200790	6164298	8926997	8999115	4639503	4939797	4981545	4919344	7353843	7572515	5694023	5669840	5895922	5812232	8993792	1	1	6713618	1	7790940	6020030	1	4257647	4324918	6449571	6389491	5905470	6054785	6722107	6546392	5089102	5226249	5192846	5233323	6537333	1	5602215	5609170	6285220	6434718	5678190	5732665	7695901	7596182	2913847	3264809	7996778
3-METHYLTHIOPROPYL-DESULFO-GLUCOSINOLATE	37258.4	26681.7	24523.5	26128.7	44081.3	44914.9	39065.8	33738.7	30236.8	26960.1	44746.6	42733.8	42659.4	37815.6	35856.3	36161.6	48540	47985.4	45314.4	37871.3	1	40065.7	40073.9	1	35234.6	34800	40483.6	38027.8	47812.5	49439.5	44456	51785.3	49749.4	36654.2	47033.4	42617.8	47061	48528.1	65815.3	47184.4	47041.2	48972.5	33548.4	48523	55807.2	54802.4	36206.3	37175.4	59820.2
2-OXINDOLE-3-ACETYL-ASP	67057.8	1	302970	1	1142872	420380	104832	1	416544	539506	1	1	1	1	1	1	496482	1	1	1	1	1	1	1	1	1	23360.6	1296516	1	1	1	1	1	1	73303	1	1	1	1	1	1	1	1	1	1	1	1	1	1
CPD-14991	1	1	1	6160000	1	1	1	4939797	1	4919344	7353843	7572515	5694023	1	1	1	8988902	8751360	6748946	6713618	1	7791003	6020030	1	4257647	4320000	6460000	6389491	5905470	1	1	1	4425385	5226249	5192846	5233323	6543232	6678814	5602215	4744037	6285220	6434718	5678190	5732665	7695901	7575230	2913847	3264809	7989063
CPDQT-417	830653	1	352228	657408	979698	441324	337851	409814	693867	606128	100680	77529.3	187294	97384.2	433992	53455.5	143685	85522.2	218082	269410	66403.5	60631	79561.7	1	248547	215350	160829	161934	177346	189848	163206	501509	136650	97653.6	85852.6	79966.3	131687	172072	120530	1	364628	207516	153304	1	89312.6	100167	80374.9	82154.1	94030.9
7-METHYLXANTHOSINE	213017	223246	146344	154481	35771.6	69762.1	189205	182247	78989	556243	24633.8	25495.9	111716	633180	523271	558064	36183.1	48365.1	590819	610025	285063	627016	21376.1	87132.6	36396.2	35300	111000	723900	30955.5	723468	29221.3	25605.4	703601	723513	796057	742272	734580	784244	1	272667	243655	192077	180520	222577	850704	241594	584977	698166	926269
DETHIOBIOTIN	1638334	411153	1178481	1183382	307879	1418119	1	1342427	1	478510	579569	744856	1017343	1030025	566785	455679	550050	568446	369381	825208	1	1	801001	1	556212	1	661731	1	836182	544256	708692	582947	848551	878761	814255	903855	981501	856760	1	805707	1	763541	1	941081	1	1228001	284754	353475	1479813
CPD-10540	495052	490599	430887	427788	494870	504471	298630	397399	411668	395498	722359	744422	457310	439008	552050	538754	516260	508868	438500	430028	60029.7	487524	435444	334672	385506	381922	373757	368059	392006	390896	434876	453859	163730	166880	424283	425294	468087	473474	460406	380824	385503	398249	467184	466190	475173	461087	262248	288762	432455
CPD-19795	382693	377408	340097	336980	387833	391889	252057	317778	327647	315690	561516	583265	367560	366190	425194	419221	404933	403417	346997	342919	54894.1	387497	339888	296568	304466	302000	302000	296459	310892	313995	341678	361505	133702	136298	337555	335913	366588	379641	360008	368166	313089	322213	363784	357312	377241	367763	214305	233940	332970
CPDQT-413	220322	115436	126944	89100	1	78205.9	203896	142231	1	141076	1	1	18504.6	1	153867	147719	26075.7	64369.8	159360	33721.4	174729	1	1	155038	200868	59800	89805	67338.5	1	52087.8	197866	101982	54831.1	187512	109942	156338	83829.6	14445.9	78245.5	55441.5	32399.5	80531.3	40090.2	45671	117267	117600	162993	29178.7	46773.7
LUTEOLIN-7-O-BETA-D-GLUCOSIDE	20464.7	21103	52905.6	51492.2	87605.1	84853.3	30595.1	32306.8	32166.3	25251.7	78500.9	83348.7	31515.8	32513	42380.3	41464.7	1	75760.2	43829.8	49039.7	1	1	27957.7	1	34370.4	42296.4	72695.7	71483.6	48740.8	50015.3	76306.2	71238.5	22092.4	23600.1	46426.9	45904	1	1	36257.2	36718.8	55574.7	55849.9	50191.3	50131.3	1	61809.2	1	1	1
CPD-11557	556145	1876382	898988	885000	1	1108832	1949956	1585762	594635	2022339	2891496	2923345	2307047	2243570	2214996	647145	3051398	1055608	700478	2435940	1	961273	2187997	1	1757617	498000	782000	2555757	2299898	2237806	713582	2446452	1980943	2031001	660578	2022967	2404263	867595	2279877	2278622	2342579	739077	2207909	2193114	1017264	2770000	1237465	1340000	3118269
CPD-19719	427984	443168	588192	576296	721343	732842	537407	535021	540317	557202	686024	697484	585074	606586	610109	605403	758621	739884	463354	678100	1	727782	623474	1	448853	456832	574635	562281	574618	582720	423527	581087	487600	508292	409000	517422	551222	566499	526064	523724	432737	599937	464838	470180	672112	655720	375866	403556	675255
1-O6-O-DIGALLOYL-BETA-D-GLUCOSE	1	1	68600.5	60782.5	24501.3	36604.1	262487	264012	118762	94505.3	74396.6	73722.1	33939.4	116998	251168	278611	180825	175879	96951.7	95356.5	1	50679	87164.6	1	227083	173768	29527	44109.6	1	1	1	1	129147	128217	162061	166114	91822.2	97786.2	112863	224399	210634	218918	142549	147614	82768.5	178882	36942.4	44360.9	70756.6
CPD-10472	218791	146468	328608	1	431467	305904	422684	441855	206216	210770	573647	604928	460145	519714	1	92864.7	1710387	1678570	909127	886304	1	1	790568	76002.3	146559	180167	663826	622088	261917	1	449052	456025	475936	675602	640090	522744	599774	624889	572164	1	677668	166207	638606	1	118160	1	488615	603090	468250
CPD0-1033	1118524	1	1	1	25739.8	983996	1	1	1	1	1	35186.1	33252.5	489146	378021	1	38883.4	28024.5	1	34017.7	1	1	27168.9	1	674967	646990	31339.8	27207.2	674714	1	1	1	359894	286027	32129.4	27552.7	460877	23908.2	225329	239459	32786.9	29113.6	26566.5	1	37394.8	39957.6	98106.1	1	45346.3
CPD-9535	250807	93945.6	1	1	1	1	1	1	1	1	208044	1	1	1	1	1	1	1	72198.7	89841.4	29667.8	1	72560.6	1	177617	111011	1	1	1	75840.7	196888	96001.6	1	1	1	1	1	1	27912.7	27152.7	1	1	40033.4	1	1	1	1	1	1
CPD-8636	8230407	37157.7	1	1	99468.7	1	271205	1	234799	1	275610	230642	217229	288612	1	235185	1	204567	1	226503	474476	346856	292422	39937.3	301789	286659	419805	1	1	393347	314569	299514	358123	64501.6	1	1	293692	1	59929	1	250450	294301	237249	1	1	1	288969	343082	370287
FOLATE	53181.2	50193.2	35845.2	34205.3	26568.3	21477.4	72616.4	59919.5	37748.4	40825.9	81666.2	61479.8	40030.6	45480.2	63529.5	77171.8	64978.9	57928.3	86488.2	86530.7	1	61833.7	171131	1	65986.1	71267.6	170456	177150	63639.2	65279.3	125936	114898	80685.4	83479.9	92681.7	104695	89428.1	104060	1	145713	208262	213721	111712	113194	90211.2	152692	49189.3	65132.7	81281.6
CPD-4209	1	1	224226	48914.8	99969	126707	37214.4	36061.4	55937.2	64754.1	1	51034.1	119684	28137.4	127780	138146	104161	100081	44758	44703.3	1	95488.4	73494.4	1	25676.8	30408.2	136072	153827	31945	150250	38737	139812	206384	207374	245249	231653	302246	321888	1	1	217312	214732	50201.1	1	372773	374459	76393	85268.3	1
CPD-8915	47137.1	59641.7	1	1	127492	139670	207913	201682	240734	240137	145840	166890	168362	159606	181325	166541	137402	138512	161109	140680	1	313476	81541.8	1	1	255309	222793	198934	117181	133474	130765	128229	165241	166907	316528	331774	91728.8	117652	268061	260763	1	1	187852	210351	1	1	49781.8	76235.6	91837.1
L-DIHYDROXY-PHENYLALANINE	731279	711125	638598	608848	922764	971373	1605509	1612192	604496	96134.2	1	644732	1015029	1016134	1123658	1107991	1	901887	655957	652962	1	182901	95604.5	701702	636533	913658	1	1	1	1	645796	652703	1022692	147617	1156866	1153551	1041767	1	245040	242596	820415	991140	833729	417849	1	1	1	1	1257006
2-OXINDOLE-3-ACETIC-ACID	1	1	1	1	1	127863	117823	45742	120031	1	69206.4	1	1	58501.3	70720.3	67259.2	57740.8	1	61926.8	1	50596.6	65159.7	63941.2	1	59772.9	1	1	1	1	51919	55197.8	1	1	75518.4	1	96356.3	97810.2	86642.8	63467.6	70126.2	114035	98252.2	113571	120093	88378	78740.1	57789.5	64715.5	26082.4
CPD-11554	790940	794631	722968	1573046	352989	377732	207013	208697	569666	582133	719370	762629	653840	648246	503976	271452	631405	640612	747935	743369	492404	527075	588717	1114900	166523	555534	728243	155207	622371	762271	197235	209743	97355.5	1	116277	425326	451843	130658	1	764208	203161	216283	425590	513236	93174.4	349036	438877	480939	600985
CPD-19816	1091231	1228920	1665760	1701997	766850	952966	1274423	1310154	1299845	1408383	740033	735981	1587958	481122	571747	525313	798526	959568	780040	567572	1	775044	634947	1256880	829717	743701	1093775	1244884	1087286	973742	1193606	1089064	910870	911807	1032396	835050	1173055	1157944	1048998	1055874	1102682	1082896	971286	1020377	1384685	1237542	603549	653438	527493
CPD0-1663	150696	1	571775	600763	558182	463362	512280	642868	786671	762979	663358	667725	483574	421098	308163	298767	1066014	971089	610722	820366	1	382542	547745	1	264521	1139937	562378	500274	525983	517945	517432	488788	794625	709936	819090	230818	1	1	808760	837257	424892	412777	636928	587824	1	1070954	508208	704650	447220
CPD-446	285874	573559	263374	143678	112448	183355	168167	107739	120979	118095	349090	164392	142804	127239	116685	102953	125988	126748	129313	129076	136823	134621	137658	1	165370	127206	204903	173818	155976	146304	147266	153195	20544.7	147514	162000	160000	157504	164437	245524	171100	162000	174654	179378	168491	165163	171492	168025	171130	135707
CPD0-1591	246214	1	87224.8	1	430601	454287	59005.4	98891.1	27520.6	162751	358729	454440	397469	100201	83331.8	43032.8	564317	27587.1	34451.2	587855	1	36066.3	39557.9	78093.6	50349	179118	109333	270870	319623	183145	27644.9	390277	88916.7	102094	1	54042	41179.8	31074.9	224093	98567.7	268217	110123	83351.9	82475.2	81477.9	78837.8	47713.3	1	251482
CPD-14833	302049	354172	1251609	1245433	915910	933297	769600	561088	1407859	1071926	824118	1138213	831829	806699	977462	954781	572368	558686	647230	653447	1	660641	448215	1	300749	290000	495000	488271	565571	689200	528970	520747	388530	384754	381511	372740	524498	2151721	1322046	1302973	1306407	1336714	1824728	332725	2094239	260470	114423	438000	253869
CPD-695	1	1	1	1	1	1	1	1	1	1	45362.4	1	1	1	1	1	1	1	1	1	1	1	1	1	129640	75975.9	1	1	1	1	1	1	1	1	1	1	1	1	39512.1	32853.9	43634.4	106648	22091.8	51605.1	39873.2	39433.8	1	1	1
CPD0-1143	919315	775490	1	1	839874	1054352	838074	774355	930682	961566	1022462	781833	1	1	1183924	1161777	1005324	941350	871795	953155	1	1254484	657039	1	1	637341	951523	1	1	910734	857935	875026	93889.6	1	1	181483	1	60678.1	1	1	1	1	1	1	156124	63416.9	637989	1	1
5-FORMYL-THF	172564	167557	1	102560	66338.2	71765.1	142482	127886	1	65419.9	128255	131090	87830.4	100429	108121	107632	102186	115045	110082	107005	1	96748.2	134167	1	224031	234152	24718.8	97343.4	1	80323.6	107154	1	151099	158049	159728	170321	137865	146098	161485	171851	283972	282578	231583	1	206000	201890	97055.6	110257	75193.5
CPD-7560	1	1	1	142490	1	1	89192.2	89223.5	44341.5	200571	1	1	37495.2	101835	1	1	1	1	1	1	1	1	1	1	1	1	1	88205.4	257638	267668	102002	362521	26209.3	136233	95610.8	107043	38661.6	104609	161971	32523.1	26423.1	347883	22507.7	148303	344025	1	33619.5	32700.7	1
CPD-15088	20464.7	21103	52905.6	51500	92706	90546.1	30595.1	32306.8	32166.3	25251.7	78500.9	83348.7	31515.8	32513	42380.3	41464.7	1	1	43829.8	49039.7	1	1	27957.7	1	34370.4	42300	77900	71483.6	48740.8	50015.3	76306.2	71238.5	22092.4	23600.1	46426.9	45904	1	1	36257.2	36718.8	55574.7	55849.9	50191.3	50131.3	1	61809.2	1	1	1
FERULIC-ACID	1125694	989772	1	1	1	1146237	1106262	1112753	1116139	1077571	1159335	1126511	1102448	1093624	1205761	100693	1154283	1165369	1083255	1071704	1	1	1268479	1	753977	113000	783000	763886	866402	1	1	794092	972772	117866	112423	116286	128623	141774	836746	815205	896421	914585	116328	980857	1	118786	73226.7	660958	780018
R-VICIANIN	1	1	1	1	1	1	1	1	1	1	1	1	1	1	1	1	1	1	1	1	1	1	1	1	27854.5	23341.7	1	1	28840.7	27107.6	22976.2	22426.2	1	1	1	1	1	1	1	1	1	1	1	1	1	1	1	1	1
CPD-13354	291229	1	1	1	1	828612	1	1	1542324	550442	1265694	599660	353246	655340	434052	432659	1685991	806852	1099461	450756	1	1174839	1598384	1405222	1	880515	1085553	1061969	1	744396	561882	884823	1158473	1037739	992458	881182	1387214	904010	923235	1009405	1064936	1252403	244740	227560	815624	1	487564	2287859	355758
CPD-7870	1	1	1	1	1	1	1	1	1	1	53481.9	93551	1	29464.7	1	1	1	1	1	1	1	38409.4	1	1	1	1	34401.4	51009.1	147152	144840	52259.7	25112.5	137881	150168	93215.7	104492	90262.6	87390.2	69837.9	75179.5	1	1	1	34448.2	59946.4	1	64886.3	50110.2	1
TYR	2920276	3160331	1531821	1634922	63121.3	67607.5	3703178	3760632	1149196	65762	83518.4	74467.5	69628.7	73833.3	78585.7	78643.1	71013.2	79565.9	81586.4	75215.1	97811	76650.5	2292170	1937822	115790	115612	109382	127003	117043	99829.1	125808	108988	1942741	1765663	1588297	1803108	4413042	1377075	4602591	1	6692350	6772930	1844600	1850275	7970216	8057639	1117997	5185223	127398
CPD-4616	1	1	109177	114732	133768	146756	23437.4	24691.1	31033.4	26733.8	31470	1	1	45420.2	65127.7	56890.7	1	57152.5	1	55548.9	1	1	88864.9	38517.6	471758	479813	1	66819	52555.4	1	50594.3	55450.2	96721.8	98868.2	100880	99905.9	109491	1	1	1	347611	350978	147577	1	120139	1	61935.7	83247.9	54086.7
CANAVANINOSUCCINATE	1	1	1	1078495	1	1	27800000	1	1075312	1	1	1	1	1	1	1	1	1	1	1	1	1	1	1	1	1	1	1	1	1	1	1	1	1	1	2841899	1	1	1	1	1	1	1	8925825	1	1	1	1	1
S-RETICULINE	1	1	317334	1	114361	1	1	1	1	1	1	1	1	315208	249222	641734	1	1	1	1	1	1	1	1	1	1	51282.6	1	150576	1	1	1	1	111401	1	1	249099	1	1	1	658634	1	77217.8	1	1	1	166199	1	84163.8
4--FLUOROGLUTAMATE	103350	93009.9	50816.3	98700	96095.3	91800.7	55201.9	95258.8	89156.7	86964.5	95930.2	81626.9	94912.3	85557.4	98136.3	126402	86676.4	96900.9	85813.8	60621	94244.6	82598.5	63206.8	55617.4	166295	141000	81064.4	98323.4	125234	68410.4	88938.1	54973	97972.1	102121	88321.6	47326.9	67155.5	66836.6	97987.2	48434.1	76429.3	91126.3	1	59988.5	65197.7	65900	27727.8	1	85331.9
CPD-14979	225565	230629	266569	280000	294985	286926	274977	283639	303003	306937	280634	49371.2	23944.2	281040	267576	31069.8	49196.4	47963.4	45977.5	38521.5	1	42514.6	35505	1	26561.2	211000	221000	230391	247107	222626	58308.5	244461	34734.7	35374.9	40016.7	248267	48434.2	47996.9	224937	209098	217541	222990	226268	246898	61467.4	59167.3	248616	20000	57076.6
3-SULFINYL-PYRUVATE	1	1	1	1	174616	1	1	1	1	1	1	1	1	1	1	1	1	1	1	1	1	1	1	1	62659.9	1	1	1	179737	1	121680	1	183249	1	1	1	344722	268700	1	1	206623	69128.7	227468	252883	276326	203209	1	1	30443.7
CPD-16602	42896.2	61814	1	1	1	1	1	1	1	1	34616.7	39460.7	28434.3	28520.8	1	1	24225.3	21508.8	29503.1	33140.7	1	1	1	1	30628.6	23600	53100	53332.7	46647.5	50179.8	53051.8	50872.5	145799	158439	93215.7	104492	90262.6	87390.2	36692.1	25291.9	39170	57975.1	1	34448.2	1	1	1	1	1
CPD-7149	104868	57909.2	212416	224352	201438	216494	180143	182643	243561	243638	183545	177615	191790	191612	211399	212073	129318	118996	145199	154935	1	158631	145438	1	27913.5	21100	90109.4	99546.1	162186	151218	111397	96330.7	55781.7	65533.3	67189	64208.3	108695	122981	181008	176037	183993	180826	52068.7	46649.7	36993.3	37615.7	52473.1	66050.2	48174.1
CPD-10210	231143	120696	758306	195614	53235.6	204433	197770	112103	129415	123776	111139	72621.2	182486	128740	138198	228843	164912	99018.7	82043.9	87161	1	200643	116287	1	347624	23021.4	1	1	1	1	33573.2	140466	1	53444.2	77390.4	102122	1	115957	239492	1	1	38818.1	1	1	499319	1	1	1	21587
CPD-14993	1	28743.8	35054.4	35728.3	27108.7	24993.8	44485.5	32945.8	44083.7	45342.7	38167	25959.9	38402.5	31239.3	31234.6	38005.8	70040	71363.4	25497.3	35048.7	1	29728.7	23302.6	1	36377.2	33534.7	70628.4	73919	30504.5	34094.2	68007.7	79953.7	51357.8	40218.1	34287.2	34345	27652.3	72097.7	51172.2	47089.1	32545.6	63796.5	33924.2	34258.6	35203.6	36429	26649.5	32071.8	97412
CPD-4022	494024	1	1	612828	1	1	1	648048	1	737194	786435	878462	790864	832828	680964	725641	1	1	1	794863	534921	749353	760270	1	723557	779405	731813	794264	767913	1	1	1	1	1	752537	1	1	829287	773398	840094	1	1	817538	908401	878083	907550	805219	1034872	984137
CPDQT-415	459946	388710	1092502	7953566	2648477	2308951	1	1821033	3568843	789931	859538	788740	481013	952004	1242294	913902	945779	639570	465234	874456	1	1	547864	1	1341565	2345699	903349	826651	1	866480	735389	1	1586478	609744	399719	2435966	711054	1748053	2319955	1097481	973029	884093	1063864	5040080	1	1563369	422905	534515	1
NARINGENIN-7-O-BETA-D-GLUCOSIDE	515708	1	1	1	1	835221	510221	508439	1	505263	746878	758209	1	1	565167	564072	259843	796886	623210	612265	1	231858	560301	1	442274	456252	654814	637177	594608	560254	168721	605753	497591	510953	137018	511426	606143	670410	587842	586491	595075	611836	560742	563973	722576	707914	307448	325323	787827
CPD-7391	1	78022.1	73848.1	1	173890	53519.9	130922	151974	68048.2	43424.1	153562	148347	66012.7	54067.3	178345	112393	161692	109905	135449	92339.9	1	1	1	1	148246	62069.6	89890.4	104801	88615.9	84579.8	115029	115003	1	132170	57348.8	171768	64901.2	61267.8	121283	122456	76187.8	65023.5	195376	80371.9	1	56885.1	25413.7	36566.4	1
CPD-4404	1	1	140133	1	1	341528	258256	1	1	1	296750	1	327510	330127	326947	324420	315037	305659	341550	353773	1	331579	473232	133342	377667	389000	315543	319165	300462	313675	253226	1	338340	355682	332810	327087	401296	400965	375646	369146	451941	484955	351261	349557	348456	345510	207624	252437	386477
CPDQT-26	1	443943	609732	625686	728776	727712	532155	426028	483550	563328	701814	733654	623312	623562	613911	620986	752408	766249	684713	672319	1	772359	502587	1	600685	544765	5053030	845082	802517	4751472	5269019	817463	696871	692334	762519	706000	5136304	5249067	688518	742097	4927446	758501	745523	770691	6025718	5965989	545726	601650	6260324
CPD-9741	80616.4	52058.3	46171.3	40529.8	55826.8	82072.1	1	37053.7	38792.3	60398.9	1	136691	53995.7	52221	59122.7	58883.3	57207.1	58043	51602.2	1	1	1	111243	1	96659.2	1	55076.2	59716.7	74079.5	72951.3	56073.3	60823.4	68210.4	1	1	53420.2	62872	71952.6	79634.9	83723.2	92747.9	92882	67846.7	1	62077.6	1	1	1	178005
CPD-15778	1	1	1	1	1	1	172432	79795.7	167754	124758	1	186624	126559	143172	1	160797	80924.5	1	1	117504	1	1	1	1	1	1	1	212602	108058	135717	1	1	1	118533	1	1	102428	220746	1	136083	1	1	118403	180512	1	1	1	1084003	134976
CPD-20260	812122	1	1	603469	213374	530223	495105	493493	437964	393847	332963	1	330883	35021.6	1	1	31084.3	22895.2	43971.7	35462.1	46002.8	1	36339	207289	505649	495916	463168	410482	423891	1	482092	363058	438477	374667	319941	293813	307334	157699	150337	185614	60763.3	192306	207607	116100	52173.1	57691.2	63997.2	66956.5	1
CPD-9950	1	1	1	1	73317.1	173184	1	1	179317	136717	1	143234	718009	155231	137269	348452	297682	251521	270912	322391	1	1	133769	1	1	1	270419	279081	1	1	197741	253306	190319	1	1	309827	1	1	134283	1	162261	771420	1	1	1	396000	1	1	161938
CPDQT-35	1	1	83426.7	1	1	1	1	123347	1	1	76257.3	1	1	106829	1	1	1	1	1	1	1	1	1	1	1	89388	1	78987.1	1	1	1	78026.3	1	1	1	1	1	203850	329358	256392	1	1	281146	1	1	196313	1	1	1
CPD-4563	29883.4	37911.3	1	1	1	1	1	1	29027	29409.7	41814.1	38194.8	35928.8	1	1	1	28080.3	28383.6	32353.8	30114.4	1	1	21095.1	1	38978.8	34942.7	40334.1	43065.8	46603.3	50480.5	44559.3	53092.2	23133.4	23054.1	1	24270.8	28362.1	25115.8	46866.9	47046.2	48523.6	47526.7	1	1	1	1	20171.3	28556.5	1
AMINO-RIBOSYLAMINO-1H-3H-PYR-DIONE	1	1	147193	83458.6	8731044	1	685235	1	1	156235	1	60826.4	117478	61967.6	274240	1	98049.3	127466	1	1	1	1	100359	1	309029	114299	55437.9	1	1	51744.6	77840.6	1	230288	296464	141957	99650.1	1	215101	221071	257566	173514	183969	265473	458115	188461	346282	90652.1	90548.2	1
CPD-13225	103603	138807	1	62859.7	1	1	100336	91594.1	1	1	52587.1	1	1	1	45057.3	1	1	50123	1	60329	1	57281.3	83861	1	62305.4	60147.4	1	48849.9	1	41805.5	51699.9	1	143555	154486	95624.4	68302.1	95659.5	113934	146199	153263	99690.4	114922	150815	155454	135125	133864	33456.6	34729.5	41604.4
CPD-229	1043446	1018486	181878	165520	495147	438280	297663	402816	745123	709998	861276	848336	909551	753456	351698	316806	691691	669360	809777	909468	1	1	683259	519789	660548	569159	798116	802523	940420	823177	912600	878529	763962	424380	756296	515356	458351	603351	790408	759733	897710	871701	504261	378926	663119	390730	738238	529921	699219
S-ADENOSYL-4-METHYLTHIO-2-OXOBUTANOATE	1518828	1573372	473298	487048	611855	570618	1714423	1696908	366199	384880	433373	424562	934740	918428	949302	933802	1392967	1418124	988644	992797	1	459038	997646	1	1774476	1640313	486513	1	572875	558418	360716	453069	1195924	1212587	805766	797633	647792	663309	1689787	1714852	2199624	2255641	1181952	1237201	395465	379002	207952	230864	393195
CPD-3713	1	1	1	1	1	231903	1	1	1	24124.6	31383.5	27518.3	19996.8	20329.9	1	177704	127981	118140	48785.2	54723.8	1	364821	48388.3	1	586263	622000	24400	26187.5	44289.3	1	1	20211.4	237314	1	363294	82113.9	85892.8	84894.5	1	459899	233573	20067.8	355554	1	95481.6	108000	27365.4	111862	180143
CPD-9693	561366	173044	274045	217791	177828	113626	39939.1	54213.9	24424.8	117385	139403	141517	124210	125662	124016	132035	152989	149754	139307	144022	1	145928	131628	1	90528.5	93006.6	117993	117161	121952	110476	122481	112224	100887	105752	107078	106791	109420	112716	105220	114108	119219	119825	90459.8	94200.1	140176	129867	73778.6	82165.9	136922
CPD0-1405	1	1	209765	163690	295233	163307	238606	195427	234423	234169	318097	310227	1	289070	106284	202012	261792	272352	299127	350433	289919	21946	267394	69178.7	62127.7	251160	1	205565	1	121218	293491	261981	171832	92832	167736	447572	292013	139709	503656	206077	1	1	1	1	1	321241	203619	335232	326235
L-GAMMA-GLUTAMYLCYSTEINE	117748	79432.3	100053	120630	130001	94475.4	76060.9	67078	1	81980.4	76949.8	76182.1	1	73398.7	1	112371	45509.3	1	42808.5	1	1	1	1	1	113460	1	1	63767.4	62570.3	55144.1	78064.8	60030.5	37547.8	1	163587	1	1	89118	1	374445	1	1	196403	189936	1	1	1	1	1
CPD-14951	29196.4	46906.2	104363	125022	149303	171663	199736	195502	135410	148216	165390	39730.6	135872	154816	176671	182176	131956	40458.5	107194	134390	47869.5	1	36969.8	1	38102.4	45447.4	150623	59173.7	39788.6	56838.4	116534	168122	272781	307060	253845	90582	1	496445	250054	237413	434238	395537	1	496803	406983	1	36829.8	54283.8	267778
CPD-13353	798612	864351	1676125	1774139	698781	670822	370878	1245150	1278451	247242	1305105	387542	953043	355699	395695	403897	407677	419850	384977	388824	1	347207	467678	1	622260	606072	383545	377898	352773	338320	337764	339298	475080	477772	454351	448660	464013	475621	2611278	536503	696777	1991722	563579	584446	469492	484439	262793	303459	313755
CPD-14737	1	1	1	1	1	1	1	1	1	1	95383.3	74852.6	21880.3	1	1	1	1	1	36335.4	26970.5	1	1	1	1	1	1	32342.9	27062.2	1	1	1	1	59242.4	77768.4	80251.1	77073.8	96938.8	1	1	1	131714	36629.7	101606	21031.4	66012	81494.1	139097	148656	71262.3
CPD-13211	1	1	84638.6	72275.8	26918.8	34351.7	40187	42274.6	59881.3	138006	65922.6	228251	45671.7	55483.6	1	6469166	1	1	1	1	1	7415792	57441.4	1	94789.9	102184	2947221	39102.1	1	124573	207165	1	565816	228538	140331	146649	171641	227513	269093	130114	77322.5	73498.9	203808	28888.6	187356	60554.1	1	74718	1
NICOTINE	1	103504	45485.9	64901.8	149900	180438	156279	138396	170234	169691	196667	214868	173510	198992	230846	227014	228490	220001	216012	199018	176982	201635	198244	1	246763	42021.5	251809	34890.1	252701	266922	260083	275840	244466	288282	261634	42537	282524	75600.1	279565	103907	39248.2	73021	34213	41725.5	1	78197.8	1	378292	487586
N-FORMYLKYNURENINE	1	278401	1	1	1	1	1	1	1	1	1	1062885	1	160709	294923	294085	377976	267740	227936	293581	1	1	1	1	1	366000	1	1	475215	1	606107	1	1	1	281519	1	1	475910	552027	290022	445746	518101	420666	1	330313	313504	175140	1	1
CPDQT-274	248663	506192	74764.4	67100	141188	221221	118298	121928	233485	224453	269828	272406	245867	229937	171224	157677	217517	221059	258651	259072	1	1	198311	1	246811	428000	299000	316341	260776	313532	362713	340859	155178	149360	169834	124253	317671	175894	285982	288814	337699	317789	136472	132320	124714	122000	150345	167188	140180
CPD1F-462	5462978	6347432	8539859	8850000	11100000	11200000	7041099	6048433	6264799	7320964	10400000	10500000	8249499	8253209	8131361	8076194	11200000	11300000	8929916	8935877	1	10400000	8134422	1	6553657	6570000	9720000	9673734	8792858	8529657	1	9271839	7493207	7598368	7771031	7697961	9219693	9474218	8719596	8757236	8739660	8690533	8356457	8274800	10400000	10200000	4735425	5180000	11600000
CPD-15000	276725	334706	510101	546663	643721	643201	412680	340348	403652	460317	610872	617209	509964	491076	520182	498011	635719	622033	549857	545698	1	646064	475640	1	374603	372234	579718	621139	585378	525643	545582	594423	488461	468779	486692	497900	579051	601840	526709	502951	524849	539589	552651	517916	709520	668359	290262	339091	766137
CPD-19725	1	1	1602403	1629555	2080166	2051949	1210762	1091049	1041216	1355565	1903323	1880983	1529524	1562919	1470029	1570216	2176841	2206382	1699788	1736074	1	2004358	1561009	1	709162	1	1036358	1136396	1	973742	1140825	1038292	858911	854835	927611	1	1080589	1105226	906484	1006419	1055558	1082896	971286	975191	1291468	1187681	513784	1	1414151
CPD-19726	1	1	1592030	1630000	2080166	2051949	1210701	1094771	1041216	1355565	1903323	1880983	1529524	1562919	1470029	1570216	2176841	2206382	1699788	1736074	1	2004358	1561009	1	709162	1	1040000	1136396	1	973742	1140825	1038292	858911	854835	927611	1	1080589	1105226	906484	1006419	1055558	1082896	971286	975191	1291468	1187681	513784	1	1414151
CPD-6994	1	1	1	1930000	2486372	2458410	1464207	1318282	1274356	1604121	2272552	2278619	1845559	1866458	1	1874711	2571086	2605782	2001019	2039977	1	2374874	1852146	1	887448	1	1	1371677	1	1	1350066	1266249	1100180	1	1119862	1	1333310	1338425	1	1240525	1280812	1305480	1199576	1	1565184	1430000	645721	1	1649975
CPD-20011	1603388	1	2286746	1	1	3040684	1	1802732	1904093	1968831	2822029	2819435	2215510	2220959	2146054	2157820	3032599	3050236	2386402	2400514	1	2790886	2173018	1	1	1738969	2637371	1	2339071	2256133	1	2485825	1	2007390	1	2040715	2449784	2551059	1	2339326	1	1	2243288	1	2781955	2752278	1	1355101	3102465
NARINGIN	1543150	1	2286746	1	1	1	1	1802732	1904093	1968831	2822029	2819435	2215510	2220959	2146054	2157820	3032599	3050236	2386402	2400514	1	1	2173018	59821.3	1	1738969	1	1	2344185	2256133	1	2485825	1	2007390	1	2046102	2449784	2551059	1	2339326	1	1	2243288	1	2781955	2752278	1	1355101	3102465
ONONIN	1	1	1	113430	124591	1	82086.2	71325.5	1	76271.3	117667	123136	94814.8	89134.9	92178.2	87352.5	125346	124318	103943	99272.4	1	114843	74088.1	1	68962	1	1	1	1	88731.4	97613.8	91928.2	83116.9	83284.7	78874	81720.1	94754.6	105249	79883.1	89469.3	103249	1	86142.5	83789.8	117805	114175	42253.5	47516.4	1
CPD-4207	1	1	1	1	1	1	1	1	1	1	1	1	1	1	1	1	1	1	1	1	1	1	159006	1	1	174819	1	1	1	1	1	1	1	1	1	1	1	1	1	1	155067	225774	126345	1	1	1	49557.9	1	162767
CPD-14593	1	1	1	272530	318795	321975	289955	248639	261838	297545	1	335431	311625	315969	300334	303034	347258	350746	335449	334051	1	344812	308858	1	413265	369390	452000	517924	476654	455306	471222	532120	462051	478586	485110	1	496396	485522	420624	471264	480768	466976	471712	459452	539692	531948	415190	437465	590966
CPD-9615	47521.7	50112	71291.5	64600	64208.3	74151	58944	50315.8	49709.4	66181.7	81640.6	74919.6	66198.6	67935.9	74794.9	66685.6	74403.2	81770.5	76658.9	76818.2	1	89860.9	73916.1	25861	60377.5	55100	64600	71264.4	71658.2	57847.8	72015.9	74574.7	72839.1	62044.7	66670.9	59144.6	70968	75411.7	61581.9	63537.8	79891.7	74299.9	68461.4	78817.4	85482.4	83657.8	60359.6	57095.7	93744.2
CPD-3421	1	1885173	2520804	2554212	3166795	3167238	1955404	1902013	2027771	2022339	2891744	2923345	2307047	2243570	2215720	1	3051398	1	1	2435940	1	1	2187997	1	1770673	1756581	2570925	2555757	2309314	2237806	1	2446452	1980943	2038869	1	2022967	2404896	1	2279877	1	2360627	1	2229835	2207102	1	2771880	1237465	1344002	3118798
CPD0-1594	76380.8	81762.3	104262	1	1	137566	82086.2	71325.5	67017.9	76271.3	1	1	94814.8	89134.9	92178.2	1	1	1	103943	99272.4	1	1	88838.2	1	68962	60466.3	95102.6	96121.2	92733.6	88731.4	97613.8	91928.2	83116.9	83284.7	78874	81720.1	1	1	90900.8	1	103249	93461.4	1	83789.8	1	1	42253.5	47516.4	124564
CPD-17478	1	1885173	2520804	2554212	3166795	3167238	1955404	1902013	2027771	2022339	2891744	2923345	2307047	2243758	2215720	1	3051398	1	1	2435940	1	1	2187997	1	1770673	1756581	2570925	2555757	2309314	2237806	1	2446452	1981317	2038869	1	2022967	2404896	1	2279877	1	2360882	1	2229835	2208154	1	2771880	1237465	1344002	3118798
CPD-6627	433169	1	512547	55900	80880.7	68150.1	245274	245780	395509	49457.6	453196	456269	123243	126997	124991	133156	196225	194964	138335	139956	1	60182.4	135548	1	258099	231000	53500	57649.1	76183.3	76543	51635	462448	169721	170104	111768	104691	90774.5	92199.6	246707	235633	324554	330938	179541	181938	44717.3	46408.6	265640	315031	392762
DIHYDRO-NEO-PTERIN	1	1	118684	223485	101801	1	1	1	289394	182379	170556	173183	108064	1	143419	126602	1	1	1	1	1	1	1	1	132616	208140	156172	1	195497	1	132288	1	1	1	1	1	839963	1	1	241060	1	1	714775	498670	153790	161940	1	1	123868
PHOSPHORIBOSYL-FORMAMIDO-CARBOXAMIDE	190505	203661	223758	214605	217779	218160	212402	223810	214011	213900	211458	223055	222939	222194	216842	220395	207362	215680	214783	202458	1	222383	222376	1	211913	215604	206837	211974	218280	171651	150345	190897	253608	216173	54538.1	46619.2	48041.8	45324.2	210537	186468	43744.3	41248.4	42024.2	37461.2	58099.9	64966.2	195420	23184.9	216665
CPD-15006	1	1	1	1	351908	600638	1	1	150745	35056.9	565208	225178	99936	62920.6	1	68870	215640	190018	81856.8	124508	1	1	76741.8	149908	30290.7	32800	128000	114530	146932	87544.4	173124	108334	112412	1	381004	1	422170	1	114781	75110.9	134155	139859	347695	1	387991	1	155560	184000	162617
CPD-8144	1113178	1120491	164961	127494	532625	457878	303007	281202	811445	774393	937364	917345	846031	811401	372518	336560	752773	727365	876969	1165348	1	1	943841	561406	739140	628075	889503	883774	270281	905887	380082	967360	762635	460678	790000	462718	505234	867022	873820	843614	990433	958824	547012	722158	366944	448694	525634	576799	199410
CPD-11881	25145.5	25105.7	69795.6	254698	63197.9	78519.3	173381	138333	49376.8	51111.9	47450.8	39672	40435.3	34938.8	37783.5	44703.4	34500.8	35565.3	391557	31126.9	1	36148.4	325845	202740	422198	422548	31023.8	25892.9	24387.3	816935	23085.2	26773.7	25282	32632.8	24981	26220.6	104197	127538	28497.7	33559.7	44539.3	42054.9	96280.8	115126	51826	45736.5	361589	386788	53539.6
1-O-SINAPOYL-BETA-D-GLUCOSE	1	639361	347962	490106	457568	1	894378	782053	704939	598562	408377	377454	474406	489254	474543	409987	103844	255950	338499	42575.1	122357	298247	53348.9	108481	303894	309991	364732	470402	437712	322378	336733	47759.9	586063	267849	450000	463000	174350	183532	295167	279185	51700	305602	405130	435106	98835.5	555397	67875	157127	76887.9
CPD-4123	852935	699098	89120.9	72800	339501	308243	184182	174618	512961	505106	642205	644712	594391	657657	252913	231288	523823	516283	728293	739785	1	1	551342	575651	593371	517000	717000	728847	776322	715374	1014907	825695	493382	499986	491003	471945	529646	539386	1150505	894131	1023859	1025645	453863	467347	279513	370191	444026	491985	162652
5-P-NITROPHENYLTHIOADENOSINE	1	1	1	1	1	277690	272377	276944	124516	119762	140021	281408	109203	133732	58448.3	38687.5	270107	118735	150330	140583	1	1	108798	1	161612	158368	35072.5	227845	26010	217509	240472	30917.7	106528	99225.6	112093	89646.3	124138	24195.4	220596	216148	263553	252242	101517	1	86787.9	87959.1	98239.6	111483	92687.4
CPD-16538	1	1	1	1	1	1	1	1	1	1	1	1	1	1	1	1	1	1	1	1	1	1	1	1	1	1	1	1	1	1	1	1	1	1	1	1	1	1	1	1	1	1	44379.6	38628.1	1	1	1	1	1
CPD-17592	270043	166240	198233	129506	43681	200961	44690.6	172046	198047	22889.4	50517.9	216779	68568.2	82242.8	107469	50586.7	220954	245950	76937.1	198553	1	29662.8	1	1	125357	190356	101701	136469	112543	54464.2	169905	316056	114143	122469	87602.2	276751	108584	153354	172105	267251	189233	224746	147576	128084	102794	146406	72111	70734.4	159742
CPD-8663	1	144499	55967.7	49284.3	49021	50526	64168	62645.8	21711.5	21880.1	60482.1	63098	35503.5	34714.8	59577.7	58002.8	54310.1	57678.4	54381.3	61296.5	1	39865.7	81058.5	1	120684	121205	32868.2	46850.2	33322.7	38784	30779.5	25415.2	108777	106097	78200.2	62750.6	75985.9	88180.8	148840	150961	144396	130871	110480	140867	117531	115391	33833.2	52145.8	33457.3
RAUCAFFRICINE	156986	1	55967.7	49284.3	49021	50526	64168	62645.8	21711.5	21880.1	60809.5	63098	35503.5	46690.9	59577.7	58002.8	54310.1	57678.4	54381.3	61296.5	1	39865.7	80996.2	1	120684	121205	44454.2	46850.2	40972.9	38784	30779.5	25415.2	108512	106096	78270.1	78984.6	75985.9	88180.8	148732	150888	144379	141516	23657.2	140874	117531	123335	43308.5	52145.8	1
CPD-17595	388941	273645	42498.3	58423.4	52524.7	33030.8	38046.9	48819.7	1	1	1	1	28516	1	1	27130.1	39136.9	39010.5	1	1	1	1	59070.9	1	61155.7	62552.8	108809	110917	113561	123708	1	116778	92255.6	88834.9	40523.8	245879	1	1	290430	272352	100263	91011.3	48358.3	1	1	1	1	160484	1
CPD-6881	769495	649834	783751	727181	675970	716921	605652	449628	474150	412070	589495	928135	476549	351676	145638	725941	243136	160554	180885	178628	303760	234820	169190	633335	60064.9	395844	365268	113207	558616	150644	147553	147852	157366	154989	150193	153819	167826	158000	158951	157738	166724	165714	165249	166888	159450	168242	181123	202566	54424
CPD-7650	490016	1	1	1	64496.7	95724.8	79163.5	315415	174459	151611	128457	221542	755200	1	123842	1	1	323727	216745	272938	1	1	863369	1	1	220116	279102	727243	81291.6	1	194074	215964	1	1	990492	1	131373	1038493	1	1	1	1	1	1	2060327	186886	1	1	102799
CPD-4884	1	1	1	1	1	361625	230588	1	178564	1	358321	75941.6	329700	335700	326978	346739	315540	320437	333536	368334	1	376858	466632	193495	388098	470001	339537	329670	311702	325469	315932	325988	363632	381949	347326	326629	412074	419120	389982	365975	449531	494822	357238	360018	368652	349570	219403	255894	411947
THZ	1	1	1	34934.5	1	42614.9	42110.2	138988	83542.8	18583.9	41039.6	5461187	5897814	51636.5	419036	5611729	162839	5336526	76621	5480982	5098621	25396.8	5347828	184949	50980.9	1	49337.8	62545.3	30716.5	5224340	1	45664.2	1	80136.6	5837067	5565228	5779725	1	67043.7	1	636651	71639.5	5770191	5844854	1	56665.1	22240.9	37402.4	41587.2
CPD-19420	101585	1	1	1	1	1	1	1	1	1	1	1	1	1	205881	336691	287502	1	1	1	1	293830	1	604788	454328	1	1	1	1	1	1	1	272156	198438	1	1	1	1	1	1	466440	1	1	1	1	1	166708	1	1
CPD-11924	1	1	1	1	1	1	1	1	1	1	1	1	1	1	1	1	1	1	1	1	1	1	41807.3	1	43347.8	226556	1	1	150296	83567.7	1	1	62596.6	91114.6	1	1	1	1	370275	134817	77131.7	1	1	103648	1	1	1	1	1
CPD-12209	1	1	341161	1	1	332654	1	728540	1	1	1	461106	287483	325612	74697.6	260879	414515	314371	381534	215340	1	240082	325753	1	1	423000	300000	79291.9	239505	248815	237823	242816	91952	100017	97137.1	63249.6	104141	114092	176264	37302.4	682817	713289	564876	455861	110956	547718	251841	40436.9	1165042
CPD0-1376	192319	197338	155912	157885	128648	121453	141234	137150	115309	106633	183895	179893	98892.6	112157	125123	112800	105842	110469	117345	120665	35572.1	105122	126402	1	130240	132180	142696	147117	142680	189059	146964	142694	125062	128646	142151	141289	115068	117396	164257	169404	139721	136019	185197	174894	128625	122788	87472.9	107411	171659
CPD0-1662	1	1	1	110880	209992	322930	79116.1	1	1	285071	1	299697	117589	1	168392	127781	187435	201261	218741	217477	1	105904	155587	1	1	1	1	1	1	1	1	1	1	1	1	1	1	1	1	1	1	1	1	1	1	1	1	1	345293
CPD-7147	1	1	63237	54141.7	40844.7	40773.7	45683.4	50179.2	64038.1	53029.3	63223.8	63917.9	54548.8	1	44921.4	39564	106755	111088	58255.9	69751.9	1	49117.2	65546.1	1	73576.1	51805.2	67410	79250.7	70018.2	87201.6	92272.4	87083.5	59901.8	60550.3	1	1	55209.2	1	131359	143706	1	1	88487.5	113413	1	1	1	1	135879
S-N-METHYLCANADINE	1	1	36646.7	27774.5	29990.2	35194.6	1	87112.5	1	1	44898.8	46589.7	94084.5	1	36366.1	72847.4	1	27657	24720.8	1	1	36066.3	53690.4	1	88853.2	53779.1	34960.6	24502.7	1	41420.3	1	38946.1	1	1	1	1	108409	51103.3	1	230604	65198	114924	1	1	46038.7	35425.3	1	1	122424
CPD-4284	1	1	1	1	1	1	1	1	1	1	109799	1	32042.1	31273.1	1	1	1	1	41222.6	38203.6	1	1	1	1	1	1	28271	1	1	1	35218.9	31443.2	129260	47846.5	41677.6	1	1	1	1	1	36508.8	43725.7	31284.8	30496.1	47743.1	47514.5	1	1	60805.9
ACETYLSERINE	7047339	7495831	7986221	8349810	15000000	16000000	56439.7	14400000	12800000	10400000	12100000	13800000	14200000	110841	44361.7	24263.2	306525	1	17700000	175956	827514	20300000	145531	1	37948.2	55839.4	10200000	103951	111732	66009.2	114206	1	8685332	95645.4	9632937	56732.4	58046.5	10200000	9685099	63312.8	104948	8383590	52539.7	9114392	14200000	77924.9	45126.4	1	1
CPD-8049	50921.8	48620.1	169807	168708	31569.7	41130.5	83799.8	84608.9	75577.8	76467.4	39521	42276.2	55139.7	53335.7	1	1	146644	146505	46764.6	49750.9	1	24349.9	32820.4	1	1	1	66722.9	64300.7	1	1	1	1	104797	107695	114125	118013	55398.6	64452.7	59062.4	60313.9	1	1	41551.3	36927.7	1	1	1	1	63786.2
CPD-7104	261715	273826	281187	257339	260713	265573	233436	225887	230773	229860	234147	225156	225377	232465	262585	245060	234418	237271	211375	217664	1	277779	237131	1	84088.1	91269.5	94598.5	94403.4	123052	99386	113996	132038	119892	155381	113088	152781	148578	185383	155612	150170	184810	190012	183347	161825	162343	181669	70733.9	1	46858.1
NAD	101851	466062	244670	135347	87767.7	45668.2	274977	54452.8	78876	85032.2	280634	302059	277068	92170	267576	270836	266174	269108	285944	302728	1	323675	251611	1	202209	121918	73605.2	71600.8	129537	222626	211008	129475	224729	232732	248950	222544	231431	235365	193343	209098	217541	229804	226268	246898	266804	253513	248616	251971	266088
BENZYL-DESULFOGLUCOSINOLATE	198165	190890	27344.5	22566.7	85385.3	98798.9	50005.8	39661.6	87367.3	88008.5	103507	176626	175413	98230.1	37421.9	61916	150842	140722	104010	104820	1	1	79735	1	154092	154922	168751	109190	169799	114646	131646	203943	90564.2	51795.1	59000	50600	101578	102052	104896	138955	122000	113623	46169.7	45881.4	73929.2	40165.8	56167.8	55577.4	75953.7
CPD-18755	1	1	1	1	1	1	1	1	1	1	1	1	1	1	1	1	1	1	1	1	1	1	1	1	87729.5	94561.8	1	1	28840.7	27107.6	22976.2	29948.5	1	1	1	1	1	1	1	26187.6	58960	58675.5	1	1	1	1	1	1	1
CPD-14886	403026	427334	33722	29556.2	87139.9	74032.7	41855.8	42022.8	146919	142972	176707	174450	165926	160474	114718	102958	138074	145555	172126	175368	1	1	129119	1	302208	307372	201349	337471	315552	208418	416005	402249	203479	194284	208211	205755	210531	210835	191778	372485	431603	419501	178749	188662	147353	152456	165595	196860	151025
CPD-10081	317011	178112	32852.2	26379.9	139397	82968.2	41855.8	42022.8	146919	247411	176707	174450	165926	282780	111763	96380.6	138074	251547	305568	279034	1	1	229036	1	293249	141775	201062	323989	289775	208418	323869	264848	178560	175812	187906	186865	107383	191211	348028	328824	341752	376077	153346	169052	120447	134636	147130	188541	71980.4
CPD-18156	205803	208174	33722	29556.2	211507	82968.2	41855.8	42022.8	166755	364817	204254	200224	193669	426515	114718	100743	159481	114052	200012	530095	1	1	468207	1	587961	166121	236145	683741	248436	246547	473135	781135	235019	216804	237402	214156	247845	229997	226184	418356	488575	465580	1	77967.6	150046	167743	1	404522	183266
CPD-12629	749759	69041.3	1	1166498	906829	1141248	924426	664779	882930	961749	867534	870211	1044489	1088268	1195397	1277300	1156215	1034091	1	893568	1	1236766	902964	1	800658	827394	891056	923928	1133559	1127071	1110356	933520	1495489	1434716	1316006	1307797	1395667	1417990	1070166	1025294	1159011	1159089	1378624	1464034	1496823	1540813	490142	669866	967777
CPD-9532	116910	121328	1	41682.1	233350	181284	179747	118425	197528	122768	203666	201239	196550	182573	22924.5	1	156868	93986.1	60168.2	59478.2	1	1	47485.8	1	237383	157745	199015	207504	202274	170758	175287	181644	29127.8	26344.5	127978	101809	116666	112917	130645	142486	34576.3	51861.8	85719	69194.1	81884.3	72142.1	60910.1	63400.3	88973.7
CPD-20277	346786	1	1	1	315770	313057	300490	307854	317394	303218	1	302446	1	1	1	1	1	280891	1	287792	1	292147	291202	1	1	1	1	1	214869	1	1	1	210503	229855	1	1	1	1	227730	1	1	1	238185	236316	1	1	233484	229108	242308
N5-METHYLGLUTAMINE	658132	727508	1455341	1504182	492705	542069	1	1111486	1168895	233185	1	353872	298458	324301	367492	369073	371020	379310	348516	348604	1	314621	431529	1	569296	542638	348510	345239	317770	308429	307792	309446	427120	436663	410375	403903	425278	424399	29347.3	484499	1	1770965	507773	2429556	420230	434188	248390	275956	287376
CYTIDINE	358371	553542	619765	713820	4155975	793753	810654	797688	739988	958439	916816	717771	1117729	1017546	1309503	1320532	1253948	1463209	1096039	1039676	1	1614828	1353074	1	1450068	1319360	1299436	1568838	1525474	1617159	1623759	1269846	2107463	1953476	1743981	1853191	1966736	1964150	1546925	1630918	1712249	1597582	1909998	1861863	2045969	2047062	1086079	1265841	1671439
CPD-17436	1	1	1	1	1	40130.7	60288.4	103816	42781.9	34370.4	61988.2	94009.4	63235.9	73655.1	1	1355289	155934	1	84366.8	2539105	1	31444.7	69354.2	1	27660.8	31481.2	128694	139348	69701.7	56651.9	1	95421.9	1	1	1	1	3279333	1	1	1	1	21747.6	1	1920581	1	1	24077.2	1	119332
CPD-9573	74395.2	72817.8	53208.5	55218.2	64828.2	61150.3	48461.5	1	52497.8	48486.4	54849.1	43648	55484	52624.8	55205.2	62294.2	1	1	53514.7	50484.6	1	61180.5	67944.7	1	59416.2	50932.8	53178	61022	55262.2	57344.9	49806.2	56119.8	23284.8	25144.2	69859.9	70932.8	26570.8	22705.8	21512	82633.1	29568.1	80535.8	31444.1	30164.8	37798.9	35667.1	38109.4	39091.4	54058.5
DEAMIDO-NAD	442689	246292	181416	141529	85359.9	62378.6	61741.7	54452.8	72575.4	85032.2	1	1	91794.6	92170	1	1	49401.8	48865.1	104068	107302	1	1	79601.7	1	117197	121918	73605.2	71600.8	129537	133548	115804	129475	1	1	1	1	1	1	1	1	1	1	1	1	1	1	1	1	1
CPD0-1661	1	1993329	1885794	2050477	2372824	2658101	1	2757111	2827096	3016428	3022663	3183879	135141	1	107838	3240171	155722	1	3369843	3337695	2923714	3373304	56398.5	1	3809788	4165333	4058759	1	3951268	1	4245114	4349852	1	1	4179204	4397148	261888	4338993	4159937	4503339	4311131	173800	4394444	4374008	4462742	4503186	4501426	4813426	198300
CPD-8671	83057.1	86946	61690.1	82000.3	87862.5	67976.9	72642.6	74422.2	69985.2	50470.2	70548	79051.4	51211.5	50734.2	74655.8	65055.9	69650.8	37206.9	74443	64991	1	78293	26095.9	1	90105.7	76915.1	78196.7	76125.8	74882.8	90636.4	127290	97014.8	33768.6	79074.6	48595.6	73269	53523.8	54670.9	110945	98772.9	83450.8	97457	28672.8	31767.5	22926.1	20829.9	86731.7	36521.7	24402.6
3-HYDROXY-L-KYNURENINE	1	1	1	1	1	1	1	1	1	1	1	1	226252	1	1	1	1082095	1468333	681076	559715	1	1	362275	1	1	1	1	285442	1	1	576569	1	1	1	1	1	1	1	592085	1	595745	1	1	1	197020	1	328101	118800	175548
SANGUINARINE	1	1	192527	164429	1	1	1	1	1	98995.2	1	1	1	1	133416	121788	1	1	1	40506.9	1	1	1	1	1	1	142586	88411.3	1	1	114016	1	1	1	114719	1	1	67546.7	1	1	1	1	29322.2	65260.6	86376.9	73374.6	54128.3	1	1
CPD0-1493	23314.2	1	1	1	1	1	1	380436	28156.5	26160.6	37211.3	34079.5	31255.9	30119.5	564834	570121	28556.2	21141.7	30231.5	32032.9	1	572732	23059.1	1	684320	673753	46889	47598.5	44639.1	725220	52566.9	54513.8	837152	757269	759567	774246	802906	20767.5	42014.3	713722	49357.2	46544.1	802273	753778	839272	738031	26198.5	24587.9	1
CPD-10502	915462	661142	248013	297499	106120	97613.7	1	1	1	1	1	1	1	1	1	1	1	1	1	1	1	1	1	1	1	1	1	1	1	20028.3	1	1	1	1	1	1	1	1	1	1	1	1	1	1	1	27626	1	1	1
NAPHTHOL	1536533	37527.9	31095.4	1	252392	240209	274642	244834	241860	1	261735	255119	192905	288612	289354	238903	195186	204924	231168	225415	513049	1	292422	51263.3	1	278932	294354	340260	275884	357054	278842	1	326390	358039	354343	323801	302448	1	1	1	1	1	242695	371631	1	1	288277	343082	330782
CPD-16536	1	1	1	1	1	1	1	1	1	1	50418.6	102979	1	1	1	1	1	1	1	1	1	21570.9	1	1	159689	1	199131	219223	1	1	215704	1	1	1	1	1	45919.3	125433	1	1	198959	187588	49588.5	43522.1	79480.7	87425.5	1	1	217677
CPD-8935	134437	146667	189951	262000	258930	1	263463	256910	163819	201420	196228	139780	224713	280815	1	1	143263	134126	168261	139108	1	228821	1	1	120979	1	1	1	206129	1	1	272506	184967	213035	1	263927	1	1	154903	147492	1	151467	126847	169092	153048	121604	1	1	199182
TRIS	311398	282057	304975	297086	277444	310655	298162	303322	294176	293957	318489	318379	289467	268979	251409	267775	1	1	281909	253927	278187	276605	281764	1	329126	345263	330238	342979	337167	310590	307213	347571	317288	308203	353381	351044	324938	340178	362074	347804	355628	365625	367200	376572	357944	346555	329854	388562	342543
CPD-18098	1	1	1	20752.3	1	1	1	1	1	1	1	1	1	1	1	1	24315.4	1	1	1	1	1	1	1	1	1	23507.9	1	1	1	1	1	29740.8	35260.2	18696.3	19469.9	48774.4	21672.2	47634.9	1	31227.5	28695.7	24617.6	24852.6	54215.8	54973.1	1	1	1
INDOLE_PYRUVATE	112905	1	56040.9	1	350897	347021	1605323	1627290	98950.4	52158.5	60830.3	72278.6	39513.6	73415.4	63940.4	1107803	906810	1	54632.3	48055.6	1	182901	67590	25690.7	919469	99800	126000	116504	97557.9	1	102685	121993	92479.3	116650	72251.2	75997.7	202398	196226	64341.2	243093	241391	283038	260467	306814	169280	137357	78688.3	112000	123262
CPD-9828	58103.6	47544.3	48106.7	46000	47014.3	41572.4	39960.7	39378.2	45656.1	37632.1	40938.3	1	38958	45413.3	26501.5	58555.3	1	1	1	1	1	65265.7	1	1	52786.6	57800	118000	121311	1	55227.7	85981.8	32122.2	117903	141698	104380	100381	107331	109108	89128.5	103345	112103	99942.2	95611.7	119729	111303	124000	27382.6	35187	87419.9
CPD-11775	288929	288794	343664	353189	159244	71390.9	87276.9	63552.6	71720.2	59599.2	471074	468309	164546	69788	66580.3	62829	107630	90928.3	54071.2	56775.1	1	57732	91249.1	590981	68554.1	255618	196913	56822.5	425045	450010	59188.9	59166.2	138364	144011	118662	98582	185900	194491	555173	1	242739	243922	220086	197561	160436	159584	48267.9	59570.1	63274.3
CPD-14839	1716032	875878	483267	384757	103706	57548.4	151254	116080	138819	149677	127002	119429	154118	156078	178427	177599	72640.3	75098.6	148622	128109	1	189703	104016	1	152009	144776	156519	158274	164856	182476	166679	132195	202582	193266	173448	181299	198887	205926	62341.7	166066	1	1	193767	1	197696	215583	75842.2	122049	169635
CPD-12635	21358.7	161038	258388	1	1	156791	1	82774.2	125901	1	204667	61869.8	1	1	53471.5	28974.4	1	1	1	1	1	1	1	1	1	115604	1	90871	1	1	1	1	1	1	1	1	1	1	1	1	1	1	1	56487	80521.5	65660.7	1	59966.1	1
S-781314-TETRAHYDROPROTOBERBERINE	1	1	69436	70951.1	105408	103112	83913.9	80327.5	110942	107682	42277.8	132876	124776	129863	132353	114799	24426.7	24706.3	130096	132315	1	99298.8	146000	1	33980.2	40548.3	185832	188674	209227	215195	215599	213930	127099	139754	146028	135137	121951	135041	164814	165748	156996	147071	48494.1	32807.1	149029	151823	76747.4	94578.2	142296
CPD-11253	133256	141389	1	1	1	91174	1	1	1	1	1	1	1	1	113848	1	83025.6	75856.7	54970.4	83188.4	1	32949.1	51632.8	1	278577	267000	175000	202674	161393	164096	154400	159755	201058	209050	178684	193151	1	193871	269932	261966	325780	339787	250215	263489	214493	1	59339.8	1	1
CPD-12388	1	1	1	1	1	1	1	1	125901	98285.1	98288.7	1	1	71463.9	1	106177	1	1	1	1	1	1	1	1	1	1	148088	83349.3	1	1	24020.5	150463	1	1	1	1	1	120668	1	87528.2	1	75272.1	95694.5	54208.6	95000.1	1	1	76516.2	1
CPD-7109	1	1	1	117244	48423.6	1	33936.5	1	1	143528	83342.5	1	1	43805.2	31786.6	78076.7	31799.3	32446.1	39021.9	25137	1	97833.5	61575.2	1	120859	110124	64444.3	62809.2	77588.9	75729.8	72895	64402.8	188397	393709	59282.1	1	62459.8	119218	1	38649.4	1	1	60280.4	124934	1	1	1	27918.7	48584.5
CPD-479	1	1	130178	1	66810.1	79790.4	76969.3	122175	94221.1	42418.2	191017	67332.6	69618.3	1	26189.3	1	1	206621	271642	107783	1	1	72129.6	1	1	1	1	1	1	1	1	97484.5	52710.1	1	1	40916.2	1	54970.3	89425.2	1	50169.8	53852.2	103287	62696.9	1	1	1	1	75119.4
INDOLE_ACETATE_AUXIN	1	1	188126	217022	161455	94389.3	193239	294450	83874.3	87566.1	123181	220696	67798.3	183887	77976.9	246879	71592.8	129218	1	54838.9	71758.8	233411	1	1	187584	223915	581116	780941	315919	552474	612428	1	334367	466442	198677	218013	87214.8	84504.3	150962	235345	131758	177534	101638	74044	182698	1	73546.2	1	237457
CPD-19491	1	170181	608955	1	828643	1	643532	1653236	758593	1157941	1	1380125	1	1161386	606034	693944	1461641	169180	1247600	820149	1	1316106	859420	769725	972882	1150000	2780000	3681733	1558667	2439496	2786908	1	1741839	2193519	1026441	971346	521510	442174	1	983265	1	1	1	1	1109041	930549	419790	415547	1665432
CPD-19599	37512.2	32743.9	91566.5	207848	127616	102392	78064.1	224115	125942	193224	88798.6	256033	130238	204159	146627	111572	51315.8	205499	108308	54529.4	1	183000	79841.2	319578	167752	156581	292845	391286	1	323692	357913	119058	239690	309149	161224	141134	82454.7	66986.5	122056	143178	88753.5	117755	95661.6	70499.9	173587	134714	68754.5	63567.5	392969
CPD-9526	50921.8	48620.1	202729	201206	31569.7	26710.2	21252.4	84608.9	75577.8	76467.4	39521	42276.2	55139.7	53335.7	22447.2	23444.3	21603.4	22652.7	46764.6	49750.9	1	1	27150.1	1	23519.2	28384.2	66722.9	64805.8	1	1	1	1	1	49049.7	35520	132968	34303.7	43151	42214.2	44008	1	1	35273.1	40031.4	42466.5	27927.3	1	1	63786.2
CPD0-1263	1	1	165467	182418	181364	181327	206737	417477	112090	140686	347454	500180	242824	394105	44541.6	39239.1	2530003	2711200	386254	723839	1	120214	177936	419104	102717	101204	501249	725763	255835	234394	497770	315333	208230	220817	65776.9	55480.5	1	1	58902.5	55503.8	69179.2	52015.1	28802.2	1	51425.7	34602.8	1	1	453395
O-PHOSPHO-L-HOMOSERINE	1	1	183420	173493	223598	197159	334373	404324	105098	137165	425082	529544	445234	550962	44541.6	39239.1	3174722	3186796	1091885	1085952	1	118987	719161	336460	109081	84408.3	597491	980150	248342	234394	527482	595148	213802	201813	47302.2	55480.5	1	1	47557.4	55503.8	86116.2	1	28802.2	25573.8	41122.9	47210.1	1	1	518679
CPD-9775	1	1	1	1	1	1	110218	1	1	99896.4	135308	127164	150965	251275	1	1	216984	120774	126406	1	1	1	129953	1	1	1	1	1	91855.3	1	62041	131057	1	1	1	1	1	1	1	1	71054.9	74128.6	1	1	1	1	1	1	127249
2-KETO-GLUTARAMATE	1	1	1	1	1	79992.8	101468	1	1	1	108260	1	164093	1	1	1	1	99381.8	99660	114424	1	1	1	748875	1	1	1	1	1	1	1	220371	1	74064.9	1	1	34927.9	1	1	1	1	1	1	1	1	54581.4	1	1	1
CPD-10204	1	1	73216.6	68337.7	49215.6	37526.9	71858.9	97189.1	31606	56336.7	127198	92597	1	68257.1	30261.5	42160.2	1	1	1	1	1	69775	59819.9	152819	92360.9	45734.8	153514	183548	86569.2	96053.8	177581	53167.9	101393	86723.2	35840.2	35012.3	149150	1	24860	31118.4	46016.2	34910.4	20352.3	24044.6	37660.7	38274.1	1	1	185340
CPD-12490	1	1	93568.3	126657	44580.4	54524.1	175749	92466.2	36276	162469	152371	144001	123726	211271	121336	177147	546162	430432	381139	386060	1	142057	465509	1	1762139	2250776	336271	393992	421110	187569	386886	261608	154038	132282	261259	1	113784	1	1	1	59642.1	161826	1	1	92930	79169.3	1	1	289610
AMINO-HYDROXYMETHYL-METHYLPYRIMIDINE-PP	1	1	1	1	40402.7	43372.2	49719.3	36120.6	1	1	86373.8	62937.1	75911.2	1	1	1	168919	170751	125632	129691	1	1	85702.1	1	1	1	73475	55917.5	36636.5	1	37203.6	73963.3	1	1	1	1	1	1	1	1	1	1	1	1	1	1	1	1	68952.8
DCTP	1	1	1	1	1	1	1	1	1	1	1	23943.6	1	1	1	1	1	1	1	1	1	1	1	1	1	1	57168.2	96721.6	1	41833.6	50053.4	1	24040.2	23943.8	1	1	1	1	1	1	1	1	1	1	1	1	1	1	1
CPD-10450	1	1	115919	770938	387513	1730436	238530	278114	193090	456027	498286	419664	527830	547110	113019	288157	2547016	2802816	1013332	1231919	1	1276190	896952	1	429512	60311.6	557562	1050826	307860	1	1	513162	197211	1	803746	1	1	543817	1	1	281040	1	108538	1	1	1	1	1	563745
GLYCEROL	1	1	1	68337.7	1	1	1	1	1	1	1	1	1	1	1	23676.1	1	1	1	1	1	64403.1	1	1	33301.7	40594.7	100544	142871	55939.8	96053.8	111641	1	65323.8	86723.2	35840.2	29489.8	1	1	24860	31118.4	1	24608.8	1	1	37660.7	30571.1	1	1	46139.1
CPD0-1574	1	1	1	1	1	1	1	1	1	1	1	1	1	1	1	1	1	1	1	1	1	1	1	1	1	1	1	1	1	1	1	1	1	1	1	1	1	1	1	1	1	1	32346.1	32628.1	1	1	1	1	1
CYS	1	1	35168.4	1	26157.8	39253.3	65926.3	68375.3	34124	36215.1	97491.6	96255.9	71661.1	76197.5	1	1	208364	179660	147307	142380	1	29923.4	1	1	44556.2	37270.3	160764	147665	62020.2	73153.1	114430	107182	74233.7	65901.7	28886.3	25262.9	1	1	21264.9	28605.4	38302.7	20349.9	1	1	28722.2	1	1	1	111767
L-DOPACHROME	75548.7	1	221239	1	1	237411	1	431799	197546	217672	381743	557090	1	565636	66469.9	1	1	31393.2	1	1	1	140218	1	433814	134451	144494	548023	760677	295174	234394	517325	521245	250515	240741	62968.4	76611.2	1	1	78365.5	1	132244	110011	92571.6	98296.3	1	54046.8	1	55301.8	536281
PALMATINE	22170.8	1	27625.8	1	1	1	1	1	1	1	25364.3	100459	61805.8	1	36753.5	1	1	58355.9	1	38045.6	1	1	1	1	1	69598.4	1	1	1	1	20072.8	221251	1	1	51906.4	1	69106.7	81939.5	193574	51111.4	114554	97099.8	175063	92044.4	1	1	1	1	1
17-O-ACETYLNORAJMALINE	1	1	51667.9	1	43286.2	77790	55397.5	1	46695.8	1	467182	112238	79313.3	79224.6	1	1	57176.2	79154.8	101757	87432.4	1	1	97927.1	1	1	1	17992.9	1	94657.2	1	1	37605.7	1	1	156826	1	1	1	1	195606	182612	116320	1	1	1	1	1	1	1
CPD-6976	1	1	29776.3	30529.2	1	1	20088	1	1	1	1	1	1	1	1	1	1	350746	335449	334051	1	1	281358	1	1	24500	1	1	1	1	1	1	29127.8	26344.5	485110	1	1	1	1	130104	34576.3	466976	1	1	1	1	1	1	1
ESTRONE	1	1	1	1	1	1	1	1	1	1	1	177927	1	1	100630	948536	1	62663.2	1	1	46092.7	1067089	1	1	64626.1	1	1	1	1	1	1	1	1	1	1	1	1	1	1	1	1	1	1	1	1	1	1	1165103	1463116
DEOXYCYTIDINE	55965.3	42987.4	57455.2	1	1	40773.7	1	50179.2	1	53029.3	63223.8	63917.9	54221.2	1	44921.4	39564	106755	111088	58255.9	69751.9	1	48833.2	65546.1	1	73576.1	59900	66000	79250.7	72350.9	87201.6	85381.9	86574.8	39259.2	41841.8	1	1	1	23857.3	26173.1	25611.4	27739.1	48534.2	88487.5	113413	1	1	1	1	1
CPD-12406	1	1	1	1	1	1	1	98854.4	1	1	67125.7	208347	80064.3	202140	101558	1	94913.6	322694	1	1	1	1	1	1	1	1	1	1	1	1	1	1	1	1	1	1	36638.8	1	18872.2	1	114404	1	1	1	1	1	1	1	69948.1
1-3-7-TRIMETHYLXANTHINE	1	1	983123	1	1	1	1	393317	1	1270961	759811	1	139205	1	877489	62750.7	1	611374	1	1	1	1021104	608179	1	580921	1	1	1	1	1	1	1	1	1	98069.8	734319	155272	404098	1	1	1	1	1	119453	602533	579397	1	1	259192
3-AMINOPROPYL-METHYL-PHOSPHINATE	1	1	346435	507848	1	317288	1	417815	355600	292397	363033	283966	556299	292461	654013	378202	1	1	343508	1	1	439029	1	1	191189	366716	1	1	283619	1	458224	1	414032	391116	208000	1	307054	249734	436613	234526	1	1	357183	1	1	258070	108660	128378	244520
CPD0-2106	1	1	1	1	1	1	1	1	1	1	34524.4	1	26447.3	45106.8	1	1	61051	53719.1	46477.7	32356.8	1	1	1	1	43433.7	28400	79700	80761.4	1	60292.8	72262.4	70231.8	1	1	1	40544.4	42654.7	1	58019.3	55291.5	1	1	27153.8	1	1	26600	21923.8	37160	1
CPD-14052	1	1	1113678	652422	1	1583243	1	549617	1	1	1	1	1	1	279180	1420144	248406	109204	1	112382	1	1	1992268	1	1	1	766630	1	1	345632	1	167498	359899	1223348	1	473514	1	973744	1	1	1	1179225	1	982576	1	1	1	1726784	280413
CPD-7203	928261	931013	645212	1735566	681882	670266	655479	657994	1915698	487600	766716	792610	1	665504	735008	702059	697823	1	742309	729889	1898499	1680886	1009858	1	1197574	168646	832475	825517	762884	768459	757734	75044.6	143287	1106565	1084063	1066522	1199929	134618	1246521	1234077	1581258	1653337	1477897	209018	141642	154708	755377	107052	763217
HEXANOYL-COA	1	1	1	61575.7	1	1	1	1	1	1	1	1	1	28329.5	1	1	1	1	1	1	1	1	1	1	35764.7	1	19943.3	1	1	44246	53761	1	43430.1	49603.2	40506.4	42833.2	56808.4	41839.9	1	1	26057.9	1	35041.6	40750.7	58128.3	47322	1	1	1
HYDRPHENYLAC-CPD	256208	204607	1	1	1	1	1	1	299027	307565	339050	380310	1	1	331479	348684	1	1	343000	211121	1	451011	1	1	216516	251648	1	1	280545	404109	446690	219189	325430	385823	234017	222405	193815	187623	211150	229576	205332	264344	207957	191719	267246	261553	126118	119171	133601
TETRAHYDROPALMATINE	1	1	1	1	1	1	1	1	1	1	1	1	1	1	1	1	256499	1	1	1	1	1	1	1	1	1	1	1	1	3432052	1	1	1	1	1	1	1	295975	125042	1	1	1	1	1	1	48397	1	1	1
CPD-15300	1564906	1628137	1895114	1832323	1837014	1788827	1519354	1576856	1671537	1590935	1371267	1644387	1657751	1670377	1766477	1782941	1700797	1817459	1563057	1452670	1	1	1733889	1	47893.6	45000	25937.9	1618097	43136.7	34162	39253.2	1759704	22106.1	24170.9	24338.5	1864375	20258.7	2041782	1635297	98605.6	57571.8	57905.4	33557	2003312	2171826	2189545	20138.4	1227680	1666115
CPD-11231	52312.6	54594.3	1	1	67301.6	58701.4	45941.9	49161	1	1	152038	1	144150	136423	29170.3	23190.3	162728	166168	160215	143192	1	40395.6	122120	1	57194.1	58400	149104	139442	119681	97402.7	134693	134289	185312	193669	172753	140180	64187	391701	1	48604.6	172100	185660	350292	347253	164265	196743	52669.9	66139.3	228974
CPD-12397	192506	91042.1	197023	175771	201339	178651	172264	165213	151380	142971	149766	161126	170054	160906	1	1	178139	192420	154140	158152	1	1	183002	1	114145	129725	149033	135086	112459	93954.1	122427	153826	1	130481	1	1	210824	216844	145322	1	187485	197851	260166	232772	1	1	53989.3	95898	1
CPD-9980	273320	273826	281187	257339	260443	265573	233436	225887	230773	229860	234147	225156	225377	232465	262585	250803	234418	237271	211375	217664	1	277779	237406	1	84088.1	91269.5	94598.5	94403.4	111473	99386	113996	131764	119892	24003.2	26321.6	152781	1	185383	155270	1	184184	136847	35595.4	135561	162594	158283	70733.9	75589.7	96315.1
7-O-BETA-D-APIOFURANOSYL-12-BETA-D-GLU	57376.3	35915.6	117676	108545	1	86498.8	47842.8	47891.9	58198.7	54154.3	75748	68484.2	64698.8	71198.4	92003.9	90837.3	82284.4	1	46514.3	46768	1	115746	69468.5	1	22855.5	1	44610.4	33915.9	60399.8	66028.2	53526.5	36049.8	94298.7	92888.2	67675.7	67859.1	93112.7	97015.6	51972.9	54785.3	66380.5	58306.9	85461.7	83777	106980	113439	1	1	27284.5
CPD-7088	820326	647053	1216730	1222055	1139825	1114352	959522	942281	970892	974996	1054924	1020774	1030443	1027834	1182198	1157876	1110594	1146466	931777	945631	1	1293704	1100080	1	866991	883809	971360	984684	1098851	1167961	1056091	1048200	1479510	1442043	1246463	1268484	1391906	1433441	1067753	1076984	1158694	1185578	1384104	1402308	1530516	1546877	578804	674361	967777
CPD-10235	1	425292	518172	490209	415436	497523	1	1	499042	511920	500956	469066	535398	541563	491167	478561	501134	474688	518261	494928	1	509248	387822	1	579769	1	620117	673738	720162	692228	712694	632336	675064	668837	603000	601000	670843	682103	650653	659984	703686	707296	620780	620073	681516	689491	362610	496102	557855
CPD-4223	98610.8	109606	114666	120859	117724	118654	107564	107346	109464	106799	97278.1	121737	113783	118570	131557	126929	107516	115527	110638	92509.4	1	133018	104984	1	125240	124034	109957	135902	155795	149084	137546	130150	170011	163236	149932	153955	162238	163614	137884	133797	139860	157036	156520	160267	163951	1	113287	116047	143969
CPD-14911	116956	122223	128172	128098	124903	126309	107564	112827	109464	106799	104016	121737	113783	130488	137831	132392	107516	115527	110638	97643.6	1	139069	110686	1	130560	129566	133233	135902	155795	149084	137546	130150	175223	163236	155153	159429	168105	178480	143927	139554	146348	162313	161994	165970	171066	179987	113287	116047	150854
CPD-8675	997398	1002804	1418602	1450000	1387469	1374706	1194448	1216113	1216967	1256006	1054643	1322348	1296939	1318764	1454959	1423688	1333208	1372534	1229834	1084815	1	1584005	1374604	1	1085463	1120000	1000000	1318711	1485472	1434017	1312648	1346425	1755411	1752972	1544465	1538198	1680950	1741297	1288379	1258510	1394031	1431873	1648372	1673914	1818852	1850000	746152	877000	1271479
CPD-7864	49680.1	41838.2	66872.4	70910.2	72676.9	64316.6	59681	57157.3	56892.2	58097.1	87985.3	86909.8	82030.2	74487.5	70975.1	73621.8	165410	163604	112548	119620	1	75432.1	149635	1	50516.8	52569.7	113833	115102	83659.5	88656.7	102533	103940	86656.2	84526	73424.1	68059.2	82244.5	82650.5	63312.8	64306.7	61171.7	65803.6	75917.4	79328	88210.8	88913.8	26886.2	40203.1	67434.8
CPD-8653	354371	307155	285166	293950	299852	295405	274106	293610	309892	341618	337359	288160	305306	307659	316208	299844	303277	288028	291816	271971	1	302116	284783	1	434292	470018	399093	362529	344588	523248	516446	412800	428012	404889	869661	432702	427905	464228	1270687	518118	1404888	1373898	429574	384172	440034	520143	553021	427325	331460
CPD-196	347220	260241	482657	514000	440666	468602	413324	357578	404146	426991	375986	365500	435284	441193	499446	498494	438210	429482	429995	394579	1	548931	371454	1	371943	373000	419000	450348	495727	478871	439471	373743	603417	587655	519814	512664	565500	582947	441121	417337	463084	485182	555172	577546	619367	650000	220264	321000	430162
CPD-692	1	1	142834	149315	1	1	1	1	203501	178552	134848	161844	197995	244924	100874	107788	87217.1	112667	256239	79129	274098	251054	41202	1	251949	250285	277655	248028	269341	280482	291973	285262	147897	136653	168230	184159	212786	314222	153413	158840	163078	182639	305658	327650	270302	340038	298895	32849.3	277325
CPD-15287	645340	633199	753115	770422	738384	728782	697587	691167	740380	716930	725928	744372	761810	741635	820334	830919	723634	773105	717243	726982	1	857648	722668	1	878202	842357	874266	910760	952567	951971	920358	897966	1102369	1034427	1020000	984565	1066429	1053202	887695	901599	925000	945039	1034060	1030658	1117211	1	737258	810359	937820
CPD-8658	74406.1	64564.2	93657.3	94278.5	93831.9	92344.6	89049.9	89075.1	91947.7	95149.3	84443.7	76892.9	99526	90011.1	90979.3	102643	83008.5	81518.5	95012.9	85415.6	1	110029	82196.9	1	77213.6	82659.6	80243.4	90705.2	86073.7	97104.3	101233	71817.2	94167.1	97043.1	88498.7	97755.5	89873.9	101119	78766.4	82738.8	91075.5	101207	101557	97547.6	102341	104474	69829.4	73710.1	92277.1
CPD0-2108	992578	750679	1358858	1275750	1114214	1296270	1152019	886980	1122039	1197909	1035352	950142	1238170	1261523	1397904	1383902	1209580	1159619	1183463	1057919	1	1561982	897769	1	1066912	1064109	1177685	1257794	1406593	1366690	1251878	988895	1693492	1664726	1478270	1470138	1620803	1658647	1225067	1194203	1332860	1366069	1572454	1585011	1755223	1782192	568031	862202	1234299
CPD-9558	124460	195758	145342	128098	117020	119692	107564	112827	109464	106799	125015	121737	113783	130488	137831	132392	107516	109229	110638	111615	1	139069	110686	1	130560	129566	133233	141129	156394	149084	137546	130150	175223	168088	155153	159429	168105	178480	143927	139554	146348	167924	161994	165970	176510	179987	113287	116047	150854
CPD-9771	433430	344826	599090	558271	1	1	461192	426515	509206	543876	444707	444063	549407	559808	608335	612892	528060	508067	474240	475995	1	670501	324929	1	479834	504572	535555	589158	634305	607898	582504	470375	734701	689814	658254	643878	704434	712305	541034	525038	586675	618522	690872	691242	753764	782916	335334	426427	578790
CPD-10507	22700000	19300000	26800000	26400000	25600000	25400000	23600000	23700000	23700000	23300000	24800000	24400000	24800000	24400000	26700000	26300000	25700000	26100000	23800000	23700000	138572	28500000	26700000	1	25200000	25300000	26200000	26600000	28400000	28100000	26800000	27000000	32800000	32500000	29800000	29600000	31900000	32000000	27300000	27300000	29100000	29300000	31600000	31900000	33300000	33300000	20000000	21900000	26200000
CPD-6442	1199329	989636	1	1280000	1048676	1203320	1152413	905345	1078204	1139029	1053940	990101	1172696	1166988	1226113	1205804	1086983	1035076	1104540	972921	1	1306277	1075372	1	809207	812000	859000	827915	882436	862424	796258	750201	1002713	958504	871538	921072	953486	1029470	846453	815205	932206	1	988879	1017065	1048251	1070000	505707	666555	839783
CPD-9567	609334	518165	719457	711812	649966	639145	586053	606918	583086	582916	622544	607310	615903	643774	671616	644025	626228	664846	592082	578786	1	713459	661338	1	556168	569973	576537	586166	637702	1	1	626689	771753	731390	673370	1	718683	759466	614414	1	677775	697687	744247	756527	1	787839	390604	450888	582549
CPD-9836	21400000	18200000	25200000	25000000	24000000	23900000	22100000	22300000	22300000	22000000	23400000	23000000	23300000	22900000	25200000	24800000	24100000	24300000	22400000	22200000	138880	26800000	25100000	1	23700000	23900000	24600000	24800000	26700000	1	1	25200000	30700000	30600000	27900000	1	30000000	29400000	25900000	1	27300000	27600000	29800000	30000000	1	1	18900000	20600000	24600000
CPD-4204	1	1	608061	560755	1	581677	1	451177	554026	587300	526322	1	575089	578956	636952	627516	527937	490224	1	512158	1	1	1	1	558238	560152	583738	593850	601669	600907	558801	509432	701286	633473	627589	659278	666312	692777	606437	608445	647068	654801	686200	656852	714441	739131	447906	493859	608080
CPD-14051	1	607054	633856	1	931821	1	1	493981	734160	1	1967756	1	1	2147686	1	1	2356889	2479194	2082212	2116373	1	2015724	1	1	1865754	2043631	1	2117018	1	1	1	2283606	2430175	2168725	2055195	2040955	1	2152463	1	1	2031822	2093992	1	2241995	2214257	1	1	1430426	1
CAFFEOYLQUINATE	40884.8	1	1	1	1	1	1	28752.1	35928.2	1	32028.8	1	1	36358.4	31872.8	1	1	35790.3	47648.9	39671.1	1	41234.6	34043.5	1	1	1	45561	59913.3	69757.2	62741.2	53723.5	63638	70971.1	65772.9	1	1	1	61332.7	1	1	1	1	71134.9	1	1	1	1	1	1
CPD-8670	1	1	22685.5	1	1	27665.3	1	1	35928.2	1	1	1	1	36548.4	31934.3	44379.2	1	1	47719.4	38907.9	1	41234.6	23129.2	1	55735.1	55690	52279.7	54293.2	56078.8	62741.2	53723.5	52103.6	70817.7	58890.4	60885.7	62858.1	64956	61332.7	58788.8	57674.3	70162.2	1	70955.3	1	76805.6	1	55514	1	1
CPD-14592	109666	60964.6	217248	98743.4	54525.7	60775.7	128407	104793	88829.7	102318	62344.3	81332.3	76979.3	85557.4	132438	126402	86104.6	1	1	1	94015.2	37967.7	87556.4	160527	144724	1	1	1	1	1	1	54973	97972.1	48269.2	43200	81500	67155.5	66836.6	1	99908.7	76400	91126.3	1	1	1	58756.1	27727.8	1	106037
CPD-14461	4518079	3941573	5562890	5642799	5054617	5224821	5124990	5230683	5127897	5177960	5457311	5439033	5516146	5488770	6014422	5947857	5718317	5888001	5556094	5509552	1	6595924	6177985	1	5111190	5206160	5387927	5411396	5745265	6005907	5632847	5525071	6834361	6587471	6171070	6186335	6537317	6850452	5483708	5538429	6212467	6275071	6832421	6854193	7203241	7150520	4193126	4519635	5482489
CPD-10452	1113315	1039277	1364420	1401274	1250003	1321847	1250708	1211064	1205951	1247565	1263543	1217437	1312050	1317791	1457063	1435233	1364630	1330271	1312930	1160771	1	1568150	1447563	1	1229336	1233443	1252664	1258355	1371066	1412897	1331799	1212998	1639152	1571819	1451790	1459511	1	1637437	1300069	1	1475740	1457658	1613249	1614344	1	1668701	951638	1067675	1317000
SIROHEME	22539.5	1	24555.9	1	1	1	26155.9	1	24675.1	29558.9	22366.4	24484.1	1	1	1	1	1	1	1	25125.5	1	1	1	1	1	31900	37400	39945.4	37475.7	35795.1	44058.4	29306	30865.4	1	42272	29384.5	35532.8	29419.6	1	23658.7	25047.2	30601.9	30743.7	30163.4	33055.6	46125.8	38992.6	37800	38968.7
CPD-9710	1	1	1	189605	182739	1	185081	171783	1	1	217982	188869	187345	191179	1	1	192032	1	188276	200548	1	215908	1	1	175234	169636	213608	1	195102	187516	169921	165180	229652	228163	1	201174	1	210936	187221	180436	195296	189588	1	217568	215610	1	148778	148903	1
CPD-14844	1	1	25610.7	31592.1	1	23812	1	1	23283.3	1	1	1	1	1	25093.5	25634.5	26671.5	33692.1	1	24763.1	1	33585.9	39198.1	1	1	1	1	1	1	1	1	1	27609.8	33227.6	26758.2	31133.8	28015.7	34332.6	20598.5	26013	32916.5	33380.9	34849.2	37208.2	37830.2	43228.1	1	1	20013.4
2-METHYL-6-SOLANYL-14-BENZOQUINONE	1	1	1	1	1	1	1	24283	1	24412.7	1	1	28777.4	1	30556.4	30482.8	1	1	37787.3	24698.8	1	27746.1	1	1	39892.9	39198.8	46400.3	46663	39119	36640.1	33579	31090.8	45945	40055.1	38843.2	34448.8	33784.3	34750.8	42267	35454.4	36726	1	49046.9	40443.6	44715	43425.1	43860	59002.3	49133.6
CPDIO2-5	1	1	1	1	1	1	1	1	1	24412.7	1	1	28777.4	1	30556.4	30482.8	1	1	37787.3	24698.8	1	27746.1	1	1	39892.9	39198.8	46400.3	46663	39119	36640.1	33579	31090.8	45945	40055.1	38843.2	34448.8	33784.3	34750.8	42267	35454.4	36726	1	49046.9	40443.6	44715	43425.1	43860	59002.3	49133.6
R-4-PHOSPHOPANTOTHENOYL-L-CYSTEINE	1	1	22407.6	1	23184	34665.3	40755.9	1	34491.4	35245.8	1	29917.8	35068.9	29143.9	42527.2	36842.9	24817.9	46375.1	41764.4	35731.8	1	45638.2	43422.6	1	37811.4	41855.1	43624.5	47728.6	54682.2	43633.6	37563.2	45099.6	49623.3	52471.9	50367.5	37534.2	46710.5	56960.7	46370.8	41088	54086.2	54424.3	61267.7	54178.4	50014.8	61628.7	35552.5	50969.3	40980.1
CPDQT-281	1	1	1	1	1	1	1	1	1	878900	1	1	1	1	1	970373	951986	946011	872613	855991	1	1027365	1	1	1	863451	1	967654	1	952293	911456	1	1102074	977841	975866	1015289	1025256	1111869	1	949576	1	1	1088389	1	1118974	1028617	1	891690	1
TREHALOSE-6P	803166	832343	940338	973756	948539	939316	950932	970080	926579	908040	910680	974629	982812	975724	995919	1	1086668	1088425	1043673	947930	1	1049730	1065744	1	940788	949612	915899	1013115	996267	952293	917306	968557	1107342	1035712	1	1	1072070	1112245	993982	1	998981	1016180	1088389	1092810	1	1113508	971285	972706	991423
CPD0-1252	141950	138160	157824	159135	153268	129262	148467	145204	144288	138110	148327	132419	151340	136554	162265	157121	139667	133758	153097	143935	1	161756	149322	1	103156	115014	97962.5	98124.7	104161	90486.8	92441.7	85888.5	124712	115017	99455.4	104913	100472	122831	107544	116335	1	119244	122069	136654	118488	121878	104267	102693	107405
CPD-10900	131618	124729	141620	164126	135241	122969	141824	147412	127364	135342	134003	127184	142869	139939	142430	139925	126147	132761	139939	138978	1	161475	176462	1	132664	131502	128355	130230	137683	137033	131443	124176	138990	145892	134614	132998	133820	146007	129182	136458	145329	136321	155726	141297	140686	141607	125876	116184	128951
CPD-19794	1	1	1	1	1	1	1	1	1	1	1	1	1	1	1	1	24029.1	23066.9	25979.8	30335	1	36339.7	45640.4	1	57766.8	1	1	1	1	1	1	1	23054.4	22695.8	1	1	19181.8	37306.1	110744	96412.9	77498	59330.4	33404	46039.9	26345.5	19938.9	1	1	1
CPD-6956	68620.9	60269.8	84961.9	63568.7	30959.1	66597.4	59665	64058.5	68172.1	141866	70789.8	92364.9	88192.1	76070.9	145638	151996	24989.2	73188.2	71200	83019.3	29693.4	159087	79578.9	191696	136491	36052.2	82616.9	85990.4	78585.9	55340.3	62576.8	40671.3	157956	29760.2	150193	154112	35070.2	158253	159249	53716	32669.9	52157.9	165249	47062.7	159855	168242	181123	197170	46431.2
CPD0-2121	21490.9	24366.3	59542.7	56902.7	67834.7	78637.2	50327.3	59072	65863.9	53407.3	59566.7	65631.3	70610.8	65215.6	80048.4	84511.8	34498.3	36269.2	40776.4	51893.1	1	65778.4	55018.2	1	1	1	1	1	32482.4	22920.3	1	1	1	1	1	1	1	20035.6	1	1	1	1	1	1	1	1	1	1	1
CPD-14046	1	1	66555.5	55857.5	161376	49985.8	73988.6	56751.9	74457.7	73663.5	52386.3	42078.8	33715.1	1	239717	49201	243548	237369	70950.2	76529.3	1	52669.5	156908	1	1	1	1	1	1	1	1	1	1	84082	1	1	1	1	1	1	1	1	1	1	1	76029	1	1	1
CPD-8853	1004806	1039132	501269	508000	1	1	1055169	1105909	28325.2	26366.1	928931	923779	1	1	654561	671597	38668.9	36059.3	493806	498373	1	332288	1	1	1	1	25280.1	1	972352	979872	545043	534895	1	1	25926.4	1	29151.6	39895.3	79599.5	84524.5	26761.3	29298.9	1	25450.1	1	31028.1	1	1	28407.5
CPD-13572	1	1	137400	171405	1	110966	82390.3	99366.8	156130	133289	91256.4	58103.9	1	119221	94207.3	181133	83171.9	98625.6	1	133266	1	96140.3	1	1	267861	217814	95592.5	196346	1	1	70662.8	1	78417.2	1	147896	160096	75192.2	93731.4	83510.9	162012	150392	253584	130040	144773	169388	307644	37939.1	49144	1
INDOLE-3-ACETYL-LEU	1	1	1	1	1	1	1	1	1	1	1	1	1	1	1	1	1	1	1	1	1	1	1	1	1	1	1	1	1	45222.7	71950.3	1	1	1	76073.6	62004.9	68000.2	52635.9	1	102631	78293.3	139554	99336	63756.3	93029.1	139253	101056	87364	170748
NIACINAMIDE	1	1	1	1	1	1	1	91842.6	167754	124758	96696.5	186624	126559	143172	1	160797	80924.5	82911.5	1	117504	1	1	1	1	105831	1	1	212602	108058	1	90835.2	1	1	118533	1	165510	102428	220643	132808	135926	1	1	118403	178558	1	152087	98327.3	121746	123583
CPD-4603	89344.1	116591	62519.9	34376.8	39138	37452.6	48104.1	49278.5	1	1	37789.3	42689.8	35919.9	36221.5	42082.5	45976.4	35572.7	41356.5	32137.9	31984.9	1	36361	52006.9	1	476680	478630	47763.7	42576.6	35118.4	46351.2	39638	55450.2	78702.6	58005.8	83345.1	77371.6	130120	115785	134699	132213	317652	326621	135346	111126	106785	93092.3	42114.7	52102.6	50005.4
CORTISONE	88991.1	1	180399	113193	81891.9	80324.2	54950.3	1	82055.8	42554.2	57646.8	46235.2	55223.6	1	1	24156.1	34458.4	84289.1	64239.7	1	1	53274.8	51689.8	48452.4	109682	495734	83204.2	1	41601.4	1	53937	76429.5	139208	136157	141458	108703	1	1	169186	168820	297510	160318	155442	163417	145073	151001	38146.7	1	155563
CPD-12404	1165237	1399915	1576257	4182574	3811462	3238055	1327873	1362218	1708715	1654832	1494403	1479304	1042096	989764	740262	731538	2477021	1	1358723	1	1	836045	2073799	1	659582	1338474	1134816	2837656	1084900	1209796	1133289	1213125	4156480	4189358	498077	490395	1	319335	1670626	1624738	4181115	836645	1195152	1201430	1	342903	1	1	1
CPD0-2367	1	1	1	1	1	1	37112.8	1	1	1	1	1	1	1	1	41315.2	1	74873.5	68802.3	69994.5	1	22745.7	43812.3	1	1	1	1	1	181932	20545.8	1	1	43671.9	1	1	1	1	27165.3	1	94741	1	1	1	1	1	51147.6	1	40870.4	1
CPD-4745	1	1	1	1	1	1	1	1	1	1	1	1	1	1	1	1	1	1	1	1	1	1	1	37924.3	1	1	1	1	1	1	1	1	1	1	68885.9	1	1	1	1	1	1	1	1	1	1	125540	52494.7	73850.1	72179.4
CPD-4607	81631.5	83566.6	32726.4	36513.2	38083.5	37452.6	48104.1	49278.5	1	22413	37789.3	42689.8	35919.9	36221.5	42082.5	45976.4	35572.7	1	1	1	1	36571.4	1	1	63932.2	105567	47763.7	42576.6	42842.4	46351.2	39638	34981	78702.6	80504.4	83345.1	80529.5	130120	137185	134699	132213	58590.9	58261	106065	111126	97413.1	93092.3	42114.7	52102.6	50005.4
CPD-11847	88084.1	87843.4	107103	481000	1167091	621264	92069.2	586235	101890	101502	744749	137681	117925	112320	133634	129825	124434	123978	120413	120117	1	131276	114402	1	85712.6	88900	83100	88148	110701	100062	95378.8	81514.1	1029627	1083791	460623	1	1060423	96721.5	577585	878768	1110713	1024527	1103096	465734	250837	301000	254268	291000	87770.7
METHYL-BETA-D-GALACTOSIDE	1	1	977884	1	670609	1	1	1	1	1270961	711503	1	1	283023	1	1	1	611374	1	1	1	1236131	608179	1	1	1	1	1	1	1	1	1	1	1	1	674872	155272	806357	293325	243411	1	442442	640353	1	1	579397	1	1	362940
CPD-8635	2940083	2979694	945988	959462	1134699	1151533	3952357	3979493	988125	992580	1235979	1237604	1848039	1878489	4282176	4259390	1	1	1610597	1597569	1	669658	1	1	3451631	3438483	1105724	1107461	1197271	1199381	829842	856765	1994443	1970709	2460000	2490000	1564223	1606444	3595379	3545681	3260000	3291285	2292448	2273895	1300530	1306542	409442	469326	1113094
6C-Glc-2-hydroxyeriodictyol	3589333	3636935	1141145	1162773	1366331	1392024	4810573	4849769	1187865	1197639	1491810	1503578	2237612	2274839	5233482	5189365	1	1	1946379	1908982	1	806447	1756003	1	4208164	4187984	1336262	1343529	1456754	1450235	995329	1031010	2417441	2388907	2985287	3012887	1889003	1942631	4393315	4325910	3977191	3997222	2784279	2766984	1584819	1584134	480238	558775	1320215
CPD-14961	186251	200894	58466.8	58177.9	66462	72716.2	262487	264012	54972.7	54565.1	74396.6	73722.1	117720	116998	286951	278611	180825	175879	96951.7	95356.5	1	40265.3	87164.6	1	227083	174000	60900.2	47378.8	75732.7	73416.4	45571	44939.1	129147	128217	162061	166114	91822.2	97786.2	234871	224399	210634	218857	142352	147546	82768.5	68455.4	1	1	70756.6
CPD-7620	1	1	1	76853.2	1	68178.9	63837.9	1	1	1	1	1	1	1	1	1	94705.4	87755.8	67039.2	73164.3	1	1	99079.1	1	148706	1	65300	1	64599	66430	66763.1	1	65798.1	1	1	59560.8	1	79934.4	1	72107.1	1	85110.4	77518.6	1	1	83029.8	1	1	46991.7
NICOTINAMIDE_RIBOSE	115541	105587	1	70050.4	755692	1	1	74948.7	111007	1	170789	150610	106833	1	39825.5	1	1	53168.6	1	120437	1	1	87578.4	1	84068.7	120772	109270	121117	108815	76038.9	118617	130375	1	52411.4	1	159714	45942.9	171141	1	293223	139446	204382	161062	143583	174332	163612	78341	78330.4	172347
MALTOTRIOSE	35932.4	45837.3	810154	683994	291022	305561	266818	266534	548240	504386	838294	861250	345694	1	68396.9	61763.7	1	1	359086	1	1	340630	51866.2	207076	418654	29944.1	314799	313558	645477	670939	320543	342738	249705	266939	296017	333594	246293	273673	571224	566535	584378	591741	585492	583555	457036	517116	675438	705179	327253
CPD-1099	35932.4	45837.3	810154	683994	291022	305561	266818	266534	548240	504386	838294	861250	345694	1	68396.9	61763.7	1	1	359086	1	1	340630	51866.2	207076	418654	29944.1	314799	313558	645477	670939	320543	342738	249705	266939	296017	333594	246293	273673	571224	566535	584378	591741	585492	583555	457036	517116	675438	705179	327253
CPD-10345	21307.1	1	1	1	20273.7	1	1	1	1	1	1	1	1	1	20308.6	1	24400.4	20369.5	1	1	1	24790.9	21188.5	1	1	1	1	1	1	1	1	7201802	32266.8	33033.1	26564.1	27037.2	7195647	28670.5	23253.3	6842998	6810434	6760134	20919.5	22349.1	22228.8	7862176	1	1	9052908
CPD-1861	213059	186227	108282	100184	86582.7	126958	1	133332	69984.3	87173	123766	121860	121221	115458	1	1	1	1	1	1	1	120214	1	1	181495	1	136062	150197	1	129150	106787	1	230096	1	1	1	369222	302001	337928	1	293219	310901	301320	292515	1	1	145250	165377	148813
CPD-79	1	133399	69439.3	58762.7	76503	1	79634.6	78263	1	49217	68914.8	70052.5	64249	66454.9	89462	87027.9	79740.6	70714.3	51053.9	63540.7	1	1	94338.6	1	110234	113994	1	74954.4	96460.4	72345.8	66767.8	58829.3	137484	147558	119648	127506	223506	191608	228833	234799	198356	193807	178239	190366	171589	154828	72194.3	81700.6	78168.6
SECOLOGANIN-CPD	128905	133707	70830.6	58762.7	51180	66390	81249.2	78263	37948.1	49217	69453.7	70052.5	64679.8	66454.9	89462	87387.1	79740.6	70714.3	51053.9	63540.7	1	64859.5	94338.6	1	110234	113994	74410.9	74954.4	73150.4	72345.8	66767.8	58829.3	137484	147558	119648	127506	223779	191608	229373	234799	198356	193807	178239	190366	157823	154828	72194.3	81700.6	78168.6
CPD-17593	87230.1	83566.6	32426.5	36513.2	50252.3	37452.6	48104.1	49278.5	24362.2	22413	37789.3	51494.7	35919.9	36221.5	57883.2	60939.9	43871.8	63305	39064.9	44955.6	1	42864.2	59508	1	76073.3	73328	55881.2	42576.6	41488.5	60530.4	39638	42144.5	96011.8	80504.4	99100	88390.1	155353	175175	147795	158609	133853	134716	119073	134961	123882	103879	48891.2	65425.6	60413.8
CPD-11558	141622	145529	80424.8	64480	179749	72300.8	96200.2	80389.6	57132.9	59995	70280.6	74351.4	58981.9	69874.3	89462	1	77844.1	74204.9	48813.8	64779.7	1	63644.9	94338.6	1	131816	116057	73337.8	80096.1	96785	79545.1	68192.8	60858	154456	171508	129424	134402	262851	268569	261678	271238	234456	227791	209989	212192	196105	173562	74047.7	80146.4	78168.6
CPD-4743	24551	25285.8	73821.2	69300	127870	53400.2	112922	449067	37908.6	32993.2	175221	1	1	1	27819.6	213149	1	1	710841	1	1	25159.4	50784.1	63438.9	80673.9	671000	625000	92418.8	81986	59765.2	69736.9	44577.7	996452	1016422	901890	200661	243836	975417	1085198	939571	1	184860	892038	1	968057	952562	477046	707049	296808
DIHYDROMACARPINE	144792	157490	90438.8	67471.3	162030	71799.7	176001	1	55363.3	1	1	1	1	1	1	1	1	1	1	1	1	1	1	1	130959	168062	1	1	1	1	1	1	1	160757	1	267916	375564	265238	281440	456803	291647	233985	146437	269615	1	73095.1	1	1	1
CPD-14859	1	1	195422	1	1	1	1	1	111362	1	230910	1	1	1	20841.5	111785	1	1	145647	152924	1	25770.5	21874.3	1	126099	1	47824.6	50843	42343.4	1	231714	55753.8	34120.3	33718.7	27296.4	21146.2	32608.5	30673.2	40934.2	219733	49493.3	24005.5	21158.3	22726.5	22419.4	22058.3	26131.1	29375.5	119602
CPD-12835	26098.5	25131.6	467826	26169	35771.6	504447	473082	485566	558722	556243	24633.8	669669	567570	633180	523271	558064	36183.1	55842.8	590819	591634	285063	627016	1	87132.6	24907.2	28248.9	688650	723900	25101	723468	22683.4	25605.4	703601	723513	796057	742272	734580	784244	799448	863385	45597.6	53507	236297	222577	850704	853739	584977	698166	926269
CPD-12753	71914.9	102155	341292	55494.1	80569	67852.6	1	74430.6	128810	1	98756	91446	85472.6	55328.1	62548.8	73258.5	50877.9	1	66313.4	1	1	85045.5	1	1	1	103518	1	1	88846.6	64709.2	66207.9	75522.3	1	1	69638.2	67294.4	58217.6	71691.4	1	56038.6	66106.6	77949.1	1	53995.3	1	71491.4	1	1	47710.5
CPD-8922	369309	363056	399796	382000	327832	340725	335547	317279	325741	334142	346853	339228	334305	360792	379620	378009	384996	402379	329176	345657	1	375964	397518	1	338323	347000	389000	419709	333718	354766	364248	330474	582137	517969	566218	527267	554756	596108	511967	558254	572237	640715	606162	610646	646732	652000	268969	283482	399660
KIEVITONE-CPD	420642	418310	456538	445603	384708	398916	392061	352879	371918	377719	399569	396125	396546	407861	425653	437056	446835	459786	373027	379010	1	433263	462295	1	405162	408425	453202	485137	391207	406496	397004	388865	681647	622174	671096	625821	650530	727015	613892	626946	699950	760969	755292	763162	761229	764554	308510	320947	468875
CPD-14947	173718	121097	1	1	1	1	228295	119550	1	66181.7	81640.6	208182	123546	1	74794.9	66685.6	74403.2	81770.5	76321.7	1	1	143040	73916.1	171430	182004	217476	1	1	171244	57847.8	66935.8	152174	225268	231440	124487	188949	70968	220919	212560	216292	246609	244261	68461.4	208417	85482.4	83657.8	60359.6	199499	93452.1
CPD-19428	1	1	74375.8	1	1	75533.4	1	44655.9	230687	240893	128783	150248	103995	84044.1	152394	102081	118327	144117	91572.2	184746	23718.2	91372.1	45798.5	1	1	1	102963	43950.4	137070	283799	130358	97809.4	160790	188359	1	281468	199442	222923	204939	162095	263032	69721.9	309634	305271	314180	345764	83105.2	80629.3	137706
CPD-8927	246256	237706	397130	391440	327704	346806	332302	207450	215719	358321	360792	361764	343935	380007	400161	410004	258010	434033	350850	199961	1	392727	420344	1	362349	377698	411758	451181	369406	256268	403136	359463	637314	575099	629608	379490	407720	656811	567418	411572	650012	690621	670605	688980	705027	713190	199511	315240	450580
QUINATE	1	1	1	1	1	1	1	1	1	1	1	1	1	1	1	1	1	1	1	1	1	1	1	1	1	1	1	1	1	1	1	1	1	1	1	1	1	1	1	1	1	1	1	1	1	1	1	1	1
CPD-4863	6360804	6322923	8221841	8737527	14000000	14300000	179735	12700000	11400000	61927.3	139143	146460	89541.4	113474	46952	25937.6	306525	363481	170684	177598	749253	72570	142473	16100000	30399	55658.7	14900000	104792	1	66318	97910.1	86445.5	9559240	99287.6	68802.3	59708.6	42561.7	53725.8	85474.6	57823.8	91605	8532376	1	9217456	14100000	77555.9	6656898	2904140	17000000
BESTATIN	260235	267636	147062	132439	267653	281910	467186	463730	55903.5	160007	1	1	1	33566.3	84226.3	1	52377.1	65671.6	1	75637.5	1	138912	53372.2	1	53351.7	49947.4	326138	1	175922	62406.9	1	127713	1	394641	1	256650	541779	520601	540767	526774	1	1	851749	850722	1	1	1	1	1
CPD-204	180292	79171.4	207570	179711	420590	413146	1	1	268195	1	1	84891.8	270395	102420	1	1	1	1	1	65241.8	1	1	83437.9	16534.8	140536	139130	55017.8	68973.4	70293.4	38004.2	94734.4	1	103743	93686.8	1	1	1	1	56732.1	63003.3	1	1	1	1	1	1	1	1	1
CPD-12592	1	51342.9	1	1	1	1	1	1	1	1	1	1	83332.8	1	1	1	79899.5	80690.3	148223	144218	1	1	68330.7	120804	122607	1	71925.8	1	135582	108159	158947	149596	1	1	1	1	89379.3	95294.2	47231.5	47577.5	1	93296.4	69885.4	63897.6	91993.7	80616.6	46780.2	47539.3	38346.6
CPD-14050	53428.3	70134.2	60868.7	55091.6	47363.9	42406.3	32495.9	38029.1	44995.8	41151.3	88652.4	83386.3	44392.1	62951.4	39450.4	69062.5	106198	103121	91560.3	77429	45243.5	89302.4	113410	1	178654	173259	84819.5	90399.6	85558.7	72496.1	82266.9	85567.1	83784.3	80792.1	75334.6	76063.8	104420	109508	79736.9	80807.7	1	126438	103585	32436.2	106567	101582	42957.6	50760.7	87234.1
3-PHENYLPROPIONATE	201710	261748	89768.4	91625.3	387883	390501	388269	1	1	171090	1	279896	46716.4	302044	213230	235876	529308	1	101499	85216.5	1	80895.1	215766	1	1	1	202963	247024	269040	267197	183239	226143	286310	513751	221000	1	343988	335600	507938	519183	742888	760365	283895	287869	798761	790921	1	271575	1
CPD-7227	1	1	61658.3	61673.8	1	35034.7	1	1	385824	53848.1	1	198383	45218.2	1	31123.8	1	1	1	32447.8	35539.2	1	1	1	1	519930	605714	1	1	1	1	1	1	145570	1	65326.7	1	1	1	282227	1	1	1	1	1	1	1	1	1	1
CPD-6623	1903346	891142	445608	202864	114631	36030.3	1	1	1	1	1	1	1	1	1	1	1	1	1	1	1	1	1	1	62548.1	75722.1	1	1	1	1	1	1	21282.5	30998.1	1	1	1	1	37879.8	30185.9	58193.8	97362.2	56150.4	41079.6	27020.1	92952.5	1	1	1
CPD-3762	1	1	1	1	102455	1	1	1	1	1	1	141002	1	123121	105077	1	1	1	125497	1	1	214307	800080	1	63727.9	69052	67984.6	141402	149714	1	1	105646	1	144828	1	153376	1	58384	1	1	1	1	1	75775.1	1	1	1	97866.2	1
CPD-7384	1	1	1	1	20273.7	1	1	1	1	1	1	1	1	1	20308.6	1	24400.4	20369.5	1	1	1	24790.9	21188.5	1	1	1	1	1	1	1	1	1	32266.8	33033.1	26564.1	21467.6	1	28670.5	23253.3	1	1	1	20919.5	1	1	1	1	1	1
CPD-7073	74395.2	72817.8	53208.5	55218.2	64828.2	61150.3	48461.5	52044.3	52497.8	48486.4	54849.1	43648	55484	52624.8	55205.2	62294.2	63933.2	55918	53514.7	50484.6	1	61180.5	67944.7	1	59416.2	50932.8	53178	61022	55262.2	57344.9	49806.2	56119.8	88657	92900.3	69859.9	70932.8	62451.8	78514.4	89136.3	82633.1	82521.3	80535.8	71834.9	72250	71671.5	76983.1	38109.4	39091.4	54058.5
CPDQT-423	1	1	239225	86066.9	247112	380928	408532	173121	177407	33394.5	665341	397115	459123	1	1	1	2830651	2253874	1299461	1378068	1	43773.8	1012982	1	50510.4	130022	456754	404792	144128	1	1	697336	25621.5	135880	42349.1	30935.3	29863	51661.1	3718854	1	1	114780	41460.6	37344.9	40959.2	39574.8	1	1	191480
CPD0-1375	231814	281798	151543	114184	166840	1	134083	141237	58949	84293.3	386891	219950	527838	863947	119185	129130	1282498	348583	963176	963733	1	167695	641216	1548808	267816	274193	601183	661802	548488	1	809006	542895	783425	160080	1	68025.3	1	266121	340761	79362.5	555100	578856	401876	415840	565949	536972	304316	322889	1566887
CPD0-1473	213374	611558	288707	311081	134776	64839.9	1	1	1	1	1	1	1	1	1	1	1	1	1	1	1	1	1	1	1	1	1	1	1	1	1	1	1	1	1	1	1	1	1	1	1	1	1	1	1	1	1	1	1
PROTOHEME	46172.5	1	170518	171133	128599	129670	101023	101030	1	98582.1	119913	116455	1	1	135228	138524	184083	174605	50996.1	49909.2	1	196904	74132.5	1	38147.4	42574.3	79003.2	83371	47422.2	52587.2	57204.5	59947.7	118362	121569	83025.9	90659.7	114163	126356	120726	114572	65052.9	66458.1	1	1	1	135605	1	1	188897
CPD-14981	1	1	1	41398.5	29528.9	29301.7	21355.2	27734.4	22085.4	24937.5	22155.2	27614.2	22132.1	20524.4	34864.3	30741.9	39879.9	39808.8	1	1	1	57251.7	1	1	1	1	1	1	1	1	1	1	25942.2	27130.4	1	1	27363.1	32464.9	1	20717.3	1	1	1	1	38769.7	32271.7	1	1	45777.1
CPD-5725	85919.2	1	1	250641	188920	195556	146808	148081	140990	143765	162699	151513	129362	120562	175503	172564	228729	232382	62453.6	1	1	259503	90594.6	1	47527.1	48794.2	115888	125538	69555.5	1	1	1	158030	171900	113491	126366	161334	174729	141054	140193	1	46588.8	91434	1	171546	176246	1	28133.8	198378
12-BIS-O-SINAPOYL-BETA-D-GLUCOSIDE	401332	394024	1173183	1169671	876957	897306	698103	698608	669958	680219	741085	735135	634442	635152	847740	868883	1100936	1091372	365309	355273	1	1224865	499821	1	284440	284225	583266	595548	373031	376084	437077	440832	761560	789615	569322	583970	748615	812744	696748	695079	299047	312212	506220	511880	826536	848064	126584	159174	1089446
CPD-7075	46172.5	1	169230	171443	128902	129956	101023	101357	98011.8	77776.8	1	110840	95550.8	100845	135228	138524	184083	174605	50996.1	1	1	196904	68622.9	1	32965.5	31710.6	79003.2	83371	47422.2	52587.2	57204.5	59947.7	107824	117060	83025.9	90659.7	114450	126790	1	109367	40771	42032.1	68339	67005.2	129930	135605	1	1	188467
CPD0-1681	626584	592200	618826	603721	525650	496024	517875	478112	434772	418707	428171	424827	379352	443680	321374	148784	342833	117662	341391	137551	87191.1	328764	345153	1438887	334954	257605	373248	158378	383100	160657	403229	132612	181001	141698	193531	144889	235497	160536	147886	165792	155863	135040	104864	153956	99956.7	130136	146822	166784	175215
CPD-6644	134713	1	119840	124818	128659	188648	186803	146318	118637	137005	150357	145131	184621	176456	113451	149076	146055	1	159719	155476	1	164588	1	1	124126	138491	116628	140943	155773	94557.9	122427	1	176796	130481	108394	179973	205555	211383	151860	154736	179284	168773	179042	157193	216060	201685	52903.5	101909	1
CPD0-1524	356623	333124	59543.5	382996	53817.1	566132	44565.4	344479	632519	668208	85760.7	78099.6	766557	720175	708710	71025	462929	61970.7	566173	50748.7	1	61551.6	1	319282	37676.4	41789.8	591682	41848.7	502788	498011	34281.8	554869	309834	270464	39323.7	39856.8	41089.7	39979	37243.2	551450	584686	37679.6	547180	42164.9	50293.9	45995.7	418303	445745	40141.2
CPD0-1809	1	1	1	1	166602	1	1	1	56035	96070.9	88754.3	98961.4	30825.3	30136.3	1	1	1	31156.3	41981.1	30207	1	1	1	1	63311.6	117000	64400	1	1	1	1	45955.1	35978	30589.9	39920.1	32966.3	104273	1	37003.3	38683.8	27605	34762.4	26865.8	29167.4	73005.2	45400	35786.5	34920.8	53830.2
CPD-4622	1	1	597100	93085.9	95729.9	572471	1	1	476856	51781.1	1	623507	528220	505055	143498	660045	1	1	499604	478490	1	71619	632324	1	937442	243092	570533	587130	495426	500029	432055	470508	1030142	965431	847000	896000	956212	989370	1218298	1184785	424765	468126	1146979	1164772	931695	195342	381974	428357	416014
CPD-7664	1	1	1	1	1	1	1	1	49094.1	1	1	1	1	1	1	1	1	1	1	1	1	1	1	1	93657.9	99394.9	261568	1	1	1	68962.3	1	1	1	78384.6	51903.4	1	1	229658	1	1	1	95004.3	74792.2	1	93748.4	78316.2	117760	36089.1
CPD-5742	1	1	117024	82600	38411.3	95658.1	52485.2	44939.5	60244	45795.6	38172.7	32762.4	35902.9	27765.5	36703.4	1	93009.5	105471	61236.2	63049.8	1	1	58662.4	1	1	1	1	270280	174590	1	33937.2	39928.5	113504	61069.1	149091	1	1	184492	248561	258070	162255	1	172355	1	1	1	196712	166790	178317
CPD-16884	202647	194007	203618	185000	282991	281570	447973	451889	310220	297983	504376	499565	214146	205966	434176	423568	423965	421883	380725	378972	1	240509	207793	1	179119	177000	209000	210767	270908	278535	406013	421458	178977	185202	334544	322554	237369	233621	420983	432451	276185	285887	180863	183936	146559	146000	187335	204000	186814
CPD-14080	1	136874	1	1	612512	1	1	1	814179	353620	587412	1	505162	1	79772.5	1	84596.3	369754	429084	1	1	1	1	1262472	683524	520748	554990	546283	283260	474407	186224	1	374509	271089	1	1	491982	330587	321417	1	1	1	1	471514	1	1	1	1	284810
CPD0-1690	321334	331385	1	218121	216622	240265	253891	252833	184016	176775	387543	391014	236778	279837	301269	268514	350201	334737	325617	319093	1	222283	397193	1	527705	536615	477977	541911	533582	608823	500266	502587	451880	497891	538483	503242	515961	355800	574130	597888	639260	667919	489404	538483	603037	673525	231145	266035	1
P-AMINO-BENZOATE	1	1	22813.7	1	25232.9	25774.2	1	1	21978	1	1	1	1	1	22207.8	1	1	1	1	1	1	22609.6	1	1	42641.5	48564.1	39453.5	48636	49030.2	45254.7	48990.9	43239.3	26197.4	20326.3	53023.3	43312.2	52351.8	44386.7	46797.8	45873.6	42992.2	44686	47757.7	48156.4	44255	54098.6	26261.2	20020.6	45591.8
CPD-9711	395225	366417	405126	408261	94050.1	219627	92961.2	146792	97404.6	202614	197162	157123	145343	97922.2	50478.3	42241.5	200207	190206	114409	127480	29667.8	117000	142894	1	156798	156000	77609.1	73091.5	95289.1	44885.8	49239.5	46623.7	1	189893	241000	218000	160456	163523	27912.7	27152.7	205000	207954	272024	263204	167780	159608	70975.9	85631.3	102641
INDOLE-3-ACETYL-ALA	1	1	1	1	1	1971936	1	1	2168142	1	1	1566837	1754708	1760265	1	1712486	1838431	1	1	244530	1	1	1	1	1	888919	30100000	1	1	1051654	200000000	1320876	1	1	1	1	1	1	25000000	1904601	1374026	42100000	1	1	458731	1	1	10900000	1
CPD-3629	629333	701373	545738	561771	472760	396070	76277	213948	236854	1	1	174057	122002	117012	79376.9	1	1	1	1	1	56505.7	131214	84767.9	1	58264	31033.7	148550	162739	64618.1	133871	72870.9	1	1	128193	146746	31944.7	147111	122786	165987	51673.7	138567	54152.6	58739.9	64114.8	63153.3	61562.3	69616.3	65913	62267.4
CPD-9410	1	1	1	48911.7	1	1	1	22766.9	1	1	1	1	1	1	1	24365.6	1	1	1	1	1	1	1	1	1	46700.8	48418.9	62864.6	27884	23278.9	1	1	31332.2	1	62268.6	61159.7	1	41387.5	52639.7	46622.8	84642.6	74048.5	36320.2	36311.5	76138.3	81871	1	1	32095.2
CPD0-1659	1	1	277903	277767	1	1	138079	1	187989	184408	1	1	1	1	1	125165	1	1	1	1	1	1	1	1	157711	161812	122833	1	1	1	1	62001.1	78705.1	1	166382	166891	47458.9	54859.8	1	1	1	183813	1	111646	187708	194946	20779.2	20642.1	1
CPDQT-409	1	1	429237	1	1	1	1	1	1	1	1	1	244381	1	1	229098	1	85556.5	1	1	1	1	162233	1	1	1	1	1	1	1	1	1	1	1	1	1	256990	675943	1	303000	1	1	1	274841	1	282472	146537	278956	1
CPD-9527	1	1	1	1	1	1	1	1	1	1	20053.3	20789.2	1	1	1	1	21766.6	21229.7	24718.9	21048.1	1	1	1	1	1	1	1	1	1	1	1	1	1	1	1	1	1	1	1	1	1	1	1	1	1	1	1	1	39266
CPD-13573	1	1	234888	1	1	1	1	1	135446	136708	66905.8	90564.2	188297	103364	81494.1	95666.6	78390.2	111057	47227.6	66032.8	1	86705.8	1	1	132755	220530	159030	116615	1	1	53634.4	1	1	63411.1	156741	138897	1	1	113594	121101	218394	210455	102683	1	193341	211184	1	1	51667.6
CPD-7968	2433054	1	2212922	2276687	2299888	2588869	2007224	2196994	1953288	2423762	2600057	2446563	1977154	2151055	2070924	2382453	2509276	2178234	2202602	2361416	1350378	2263784	2216666	1	1884258	2198081	1905157	2124947	2087641	2433477	2370743	2425074	2016035	1912964	2416969	2280499	2299699	1	2339575	2224445	2365677	2457702	2128975	2131569	2229893	2372302	1818767	1898570	2507532
CPD-10447	1	69674.4	1	61785.3	53083.5	127848	117823	1	37454.6	38976.7	69840	72712.5	1	58501.3	89793.5	67259.2	49901.2	48624.3	61926.8	1	41021.4	53313.2	63941.2	1	1	52514.8	49513.7	1	58933.1	51795.7	49017.8	1	1	73821.4	104405	76972.2	1	1	1	1	114035	1	113571	1	88378	1	57789.5	66161.9	26082.4
DICOUMAROL	451413	443310	81547.1	59657.4	268826	234358	145546	155231	436742	460428	512680	524558	426714	487522	32576.5	37826.2	395378	415539	490267	498442	1	1	444509	471963	782115	755000	829289	820239	781573	831348	890441	897236	578992	546130	549839	546591	602234	577392	202714	870059	928550	873225	506772	526655	450412	451750	605692	691436	531291
CPD-469	117297	103838	40177.5	31385.8	1	38589.3	139509	123191	1	1	222738	27149.8	149325	81824.7	150411	1	1	127298	1	130284	1	1	1	1	118200	125911	34487.4	1	1	74847.9	1	1	1	1	42798	85427.9	1	74979.1	1	72673.5	44987.1	1	53530.2	32929.9	38406.3	1	48605.9	45863.5	1
CPD-12628	46865.9	37775.3	38349.9	46309.5	32036.7	112848	42652.4	37139.3	85615.5	28856.7	92350.6	38661.7	35508.9	103434	42047.1	40955.2	42452.4	119485	34528	39959.8	1	96721.6	133182	1	1	64188.7	99677.2	126930	117120	110054	47424.6	94688.1	1	255154	193774	60611.2	197559	79414.3	1	1	223589	94307.1	187837	197777	189177	189203	33955.1	43160.8	40964
CPD0-1537	269778	40362.8	1	213907	191314	133672	190431	197890	199101	203545	202732	48168.4	202616	197307	216650	192081	803979	188846	177694	202771	146906	25462.1	173776	515948	235756	279256	257066	305902	121871	35109.1	259216	269560	216390	232655	266192	268924	258380	287723	241700	271904	172588	171706	262613	282957	255344	279560	227584	21303.2	236621
CPD-19489	347839	466781	431854	1	81474.1	23267.2	49241.5	50364.2	53167.9	44109.1	45899.6	54647.2	37644.4	47633.5	55667.2	47350.2	214027	239977	117235	106275	1	49554.6	95330.4	111871	350745	388000	58200	60876.4	30497	29137.6	51304	57614.4	38469.6	45049.2	235872	226254	279003	302794	26801.3	252173	50313.3	54936.3	237641	215542	35608.5	172240	232836	1	41081.1
CPD-5482	1	436282	335343	95961.4	1	82294.2	62643.5	62577.3	39794.6	41391.6	75825.5	61071.8	63030.8	81858.7	154044	54325.9	76826.8	146340	98917.7	45189.3	1	61202.8	121029	1	302118	348758	121881	123355	96854.9	46576.2	93690	45775.3	245026	225170	20299.6	219567	20680.2	20930.1	375690	29285.2	424038	59571.9	39468.4	293367	29765.6	232221	104203	126807	132373
CPD0-1598	1	1	1	1	1	1	1	1	1	1	1	1	1	1	1	1	1	1	1	1	1	1	1	1	1	1	1	1	1	1	1	1	1	1	1	1	1	1	1	60821.4	1	1	1	1	1	1	1	1	1
MG-PROTOPORPHYRIN-MONOMETHYL-ESTER	283667	281729	1	1	1	1	1	1	1	1	31720.4	39184.4	29270.6	28728.3	1	1	57743	35198.5	42540.8	40361.7	1	1	23996.8	320197	49081.3	52170.9	20026.3	20389.1	1	1	22477.5	21300.1	63327.2	65440.2	1	1	1	1	289678	312529	84132.8	90476.6	21873.6	1	1	1	1	1	50416.5
CPD-12420	107480	106555	306004	305000	308348	311007	263468	248619	368313	362024	270730	261562	278111	268375	309644	314664	186124	184458	220124	221084	1	226680	218907	1	54321.8	61400	142000	139605	206572	195477	150437	143231	110578	113860	101649	102414	166041	146607	53114.6	56092.7	1	67231	95022.6	90222.7	69628.9	70071.1	1	19589.5	74811.6
CPD-81	243539	351806	477965	350189	346736	236924	350335	331898	280473	240559	630726	1977616	2099391	2512999	1809717	2152189	296868	2343376	2512571	256866	364945	598625	1	995926	2409274	624673	1186031	230426	1416420	1953652	1	1078541	76649.6	584372	1	57719.2	1	1	1	1	1	1	60117.3	1	48125.1	66030.7	134145	175805	134836
CPD-7279	1	1	1	1	1	1	1	1	23282.4	1	1	1	1	1	25435.2	23918.4	24357	1	1	1	1	23151.4	27675	1	1	1	33281	40978	1	30152.6	1	1	1	28119.2	27945.7	23948.3	1	46160.9	28456.8	26287.2	33234.8	37195.8	38084.2	39182.8	24624	37039.4	31548.9	34934	36746.3
CPD-693	1098890	729638	49024.6	40860.2	48938.2	55268.6	504900	33844.4	71730.9	1717997	1	1	1	1	1	387010	1	1736880	1	700847	1	414175	1	1	1	1	891000	953325	545252	533799	28529.6	699869	69583.1	73701.3	81282.2	1	4854802	85566	40383	35222.8	63551.3	62460.6	29450.2	28594.3	3122831	60170.6	26412.2	38002.9	1
CPD0-1471	133064	1	492193	486539	464185	485602	1	1	298066	298699	1	802960	834598	845099	1	159296	1	3210360	1	1538907	1	403341	1	1	1	1	1	1	582506	1	929867	1	1	1	1	1	1	96220.5	283310	1	1	400652	1	1	1	1	1	1	1
CPD-8652	1	1	1	55857.5	51127.7	49985.8	41649.1	31589	1	1	48107.3	40363.4	42901	44345.8	22962.9	37068.4	222260	206336	94580.3	121967	1	60308.8	67686.1	1	36613.1	28583.4	102003	104074	75313.4	66273.3	78478.7	77936.6	1	1	1	1	1	29889.3	1	1	1	1	1	1	1	1	1	1	37750.6
CPD-19490	1	1	80659.8	82302.3	83679.4	90099.5	121989	122904	47688.3	58577.5	184150	181569	185961	204912	33038.9	32786.8	786250	844077	390923	408411	1	101774	294785	1	82954.6	87150.7	311236	317447	1	144331	230241	241231	117010	114901	51979.2	53677.7	1	1	1	64192.8	99177.6	100310	1	35242.7	41962.6	41080.8	1	1	240300
CPD-13908	1	1	1	1	1	1	1	1	1	1	1	1	1	1	1	1	1	1	1	1	1	1	1	1	1	1	1	1	1	1	1	1	22315.5	24006.1	25350.9	1	1	1	1	1	55060.8	58798.8	54570.9	63613.4	67830.9	80495.6	1	1	1
[truncated: 827 more rows]
[truncated: 41 more columns]

## Sheet: ST5
Compound ID	Common name	[Cold] vs [Control]		[Drought] vs [Control]		[DroughtxCold] vs [Control]		[DroughtxHeat] vs [Control]		[Heat] vs [Control]		[Salinity] vs [Control]		[SalinityxCold] vs [Control]		[SalinityxHeat] vs [Control]
[truncated: 568 more rows]

## Sheet: ST6
Compound Name (CPD)	Compound Name (Common)	Ontology - direct parents of entity	Vip score	St.Err	FC ([Drought] vs [Control])	FC ([Drought+Cold] vs [Control])	FC ([Drought+Heat] vs [Control])
[truncated: 406 more rows]

[truncated: 2 more sheets: ST7, ST8]
